# Supplementary material for: Multiple structures of RNA polymerase II isolated from human nuclei by ChIP-CryoEM analysis
Source: Nat Commun. 2025 May 28;16:4724. doi: 10.1038/s41467-025-59580-x (PMC12119854; doi:10.1038/s41467-025-59580-x)
Supplement: Supplementary file 4 — Supplementary Data 1 [file 41467_2025_59580_MOESM4_ESM.xlsx]

## Sheet: Proteins
Table S1. The RNAPII-associated proteins identified by LC-MS/MS analysis (full list)
Accession	Description	Protein FDR Confidence	Exp. q-value	Sum PEP Score	Coverage [%]	# Peptides	# PSMs	# Unique Peptides	# AAs	MW [kDa]	calc. pI	Score Sequest HT
P24928	DNA-directed RNA polymerase II subunit RPB1 OS=Homo sapiens OX=9606 GN=POLR2A PE=1 SV=2	High	0	2366.14	79	243	7363	243	1970	217	7.37	13845.1
P30876	DNA-directed RNA polymerase II subunit RPB2 OS=Homo sapiens OX=9606 GN=POLR2B PE=1 SV=1	High	0	1669.65	84	164	6130	162	1174	133.8	6.87	11822.8
Q7KZ85	Transcription elongation factor SPT6 OS=Homo sapiens OX=9606 GN=SUPT6H PE=1 SV=2	High	0	1081.26	70	152	857	152	1726	198.9	4.91	2135.36
Q13813	Spectrin alpha chain, non-erythrocytic 1 OS=Homo sapiens OX=9606 GN=SPTAN1 PE=1 SV=3	High	0	884.677	73	186	442	186	2472	284.4	5.35	1021.9
P02545	Prelamin-A/C OS=Homo sapiens OX=9606 GN=LMNA PE=1 SV=1	High	0	807.499	95	120	1239	118	664	74.1	7.02	2497.33
Q01082	Spectrin beta chain, non-erythrocytic 1 OS=Homo sapiens OX=9606 GN=SPTBN1 PE=1 SV=2	High	0	792.411	69	162	389	145	2364	274.4	5.57	909.93
P21333	Filamin-A OS=Homo sapiens OX=9606 GN=FLNA PE=1 SV=4	High	0	761.302	65	161	465	147	2647	280.6	6.06	1045.34
Q14980	Nuclear mitotic apparatus protein 1 OS=Homo sapiens OX=9606 GN=NUMA1 PE=1 SV=2	High	0	679.142	64	147	315	147	2115	238.1	5.78	719.25
Q08211	ATP-dependent RNA helicase A OS=Homo sapiens OX=9606 GN=DHX9 PE=1 SV=4	High	0	675.15	70	109	829	109	1270	140.9	6.84	1714.8
Q9H0D6	5'-3' exoribonuclease 2 OS=Homo sapiens OX=9606 GN=XRN2 PE=1 SV=1	High	0	603.276	81	96	648	96	950	108.5	7.47	1241.91
O60244	Mediator of RNA polymerase II transcription subunit 14 OS=Homo sapiens OX=9606 GN=MED14 PE=1 SV=2	High	0	591.939	59	93	461	93	1454	160.5	8.73	978.1
O00267	Transcription elongation factor SPT5 OS=Homo sapiens OX=9606 GN=SUPT5H PE=1 SV=1	High	0	561.815	67	81	457	81	1087	120.9	5.06	1083.81
Q00839	Heterogeneous nuclear ribonucleoprotein U OS=Homo sapiens OX=9606 GN=HNRNPU PE=1 SV=6	High	0	559.581	59	75	694	74	825	90.5	6	1533.43
O75643	U5 small nuclear ribonucleoprotein 200 kDa helicase OS=Homo sapiens OX=9606 GN=SNRNP200 PE=1 SV=2	High	0	528.887	49	104	281	104	2136	244.4	6.06	641.88
Q6P2Q9	Pre-mRNA-processing-splicing factor 8 OS=Homo sapiens OX=9606 GN=PRPF8 PE=1 SV=2	High	0	509.375	55	128	302	128	2335	273.4	8.84	623.14
A6NHR9	Structural maintenance of chromosomes flexible hinge domain-containing protein 1 OS=Homo sapiens OX=9606 GN=SMCHD1 PE=1 SV=2	High	0	471.753	56	114	343	114	2005	226.2	7.3	632.46
Q15648	Mediator of RNA polymerase II transcription subunit 1 OS=Homo sapiens OX=9606 GN=MED1 PE=1 SV=4	High	0	437.966	52	80	453	80	1581	168.4	8.73	859.62
O43390	Heterogeneous nuclear ribonucleoprotein R OS=Homo sapiens OX=9606 GN=HNRNPR PE=1 SV=1	High	0	408.754	68	61	578	48	633	70.9	8.13	1095.92
Q12906	Interleukin enhancer-binding factor 3 OS=Homo sapiens OX=9606 GN=ILF3 PE=1 SV=3	High	0	406.631	71	66	329	58	894	95.3	8.76	713.34
Q1KMD3	Heterogeneous nuclear ribonucleoprotein U-like protein 2 OS=Homo sapiens OX=9606 GN=HNRNPUL2 PE=1 SV=1	High	0	399.99	61	60	288	60	747	85.1	4.91	781.58
P52272	Heterogeneous nuclear ribonucleoprotein M OS=Homo sapiens OX=9606 GN=HNRNPM PE=1 SV=3	High	0	388.811	71	59	306	59	730	77.5	8.7	591.35
Q9Y5B9	FACT complex subunit SPT16 OS=Homo sapiens OX=9606 GN=SUPT16H PE=1 SV=1	High	0	382.967	66	77	218	77	1047	119.8	5.66	465.57
Q5VT52	Regulation of nuclear pre-mRNA domain-containing protein 2 OS=Homo sapiens OX=9606 GN=RPRD2 PE=1 SV=1	High	0	351.846	56	73	344	73	1461	155.9	7.42	710.8
O43143	ATP-dependent RNA helicase DHX15 OS=Homo sapiens OX=9606 GN=DHX15 PE=1 SV=2	High	0	343.66	54	55	250	54	795	90.9	7.46	526.96
Q16531	DNA damage-binding protein 1 OS=Homo sapiens OX=9606 GN=DDB1 PE=1 SV=1	High	0	330.357	54	59	242	59	1140	126.9	5.26	522.34
P11021	Endoplasmic reticulum chaperone BiP OS=Homo sapiens OX=9606 GN=HSPA5 PE=1 SV=2	High	0	314.932	62	49	208	47	654	72.3	5.16	488.2
P31327	Carbamoyl-phosphate synthase [ammonia], mitochondrial OS=Homo sapiens OX=9606 GN=CPS1 PE=1 SV=2	High	0	309.727	53	72	164	71	1500	164.8	6.74	319.52
Q15029	116 kDa U5 small nuclear ribonucleoprotein component OS=Homo sapiens OX=9606 GN=EFTUD2 PE=1 SV=1	High	0	304.599	71	63	197	62	972	109.4	5	422.18
O60506	Heterogeneous nuclear ribonucleoprotein Q OS=Homo sapiens OX=9606 GN=SYNCRIP PE=1 SV=2	High	0	301.473	66	51	375	38	623	69.6	8.59	774.87
P08670	Vimentin OS=Homo sapiens OX=9606 GN=VIM PE=1 SV=4	High	0	297.34	83	57	220	48	466	53.6	5.12	410.33
O75533	Splicing factor 3B subunit 1 OS=Homo sapiens OX=9606 GN=SF3B1 PE=1 SV=3	High	0	297.321	54	63	233	63	1304	145.7	7.09	455.7
Q15393	Splicing factor 3B subunit 3 OS=Homo sapiens OX=9606 GN=SF3B3 PE=1 SV=4	High	0	291.326	46	54	182	54	1217	135.5	5.26	471.48
Q8N201	Integrator complex subunit 1 OS=Homo sapiens OX=9606 GN=INTS1 PE=1 SV=2	High	0	290.275	40	72	160	72	2190	244.1	6.13	319.18
P22626	Heterogeneous nuclear ribonucleoproteins A2/B1 OS=Homo sapiens OX=9606 GN=HNRNPA2B1 PE=1 SV=2	High	0	287.576	82	41	428	40	353	37.4	8.95	724.87
Q9NQG5	Regulation of nuclear pre-mRNA domain-containing protein 1B OS=Homo sapiens OX=9606 GN=RPRD1B PE=1 SV=1	High	0	281.608	90	40	402	32	326	36.9	5.97	683.38
P07910	Heterogeneous nuclear ribonucleoproteins C1/C2 OS=Homo sapiens OX=9606 GN=HNRNPC PE=1 SV=4	High	0	280.885	68	40	703	24	306	33.7	5.08	1415.3
P07437	Tubulin beta chain OS=Homo sapiens OX=9606 GN=TUBB PE=1 SV=2	High	0	280.168	77	36	342	7	444	49.6	4.89	711.51
P68371	Tubulin beta-4B chain OS=Homo sapiens OX=9606 GN=TUBB4B PE=1 SV=1	High	0	272.675	77	35	306	2	445	49.8	4.89	642.09
P14866	Heterogeneous nuclear ribonucleoprotein L OS=Homo sapiens OX=9606 GN=HNRNPL PE=1 SV=2	High	0	258.187	64	35	245	34	589	64.1	8.22	579.35
P10809	60 kDa heat shock protein, mitochondrial OS=Homo sapiens OX=9606 GN=HSPD1 PE=1 SV=2	High	0	258.097	74	47	176	47	573	61	5.87	346.65
P27708	Multifunctional protein CAD OS=Homo sapiens OX=9606 GN=CAD PE=1 SV=3	High	0	257.194	37	66	121	65	2225	242.8	6.46	263.11
Q8IXW5	Putative RNA polymerase II subunit B1 CTD phosphatase RPAP2 OS=Homo sapiens OX=9606 GN=RPAP2 PE=1 SV=1	High	0	250.06	59	56	281	56	612	69.5	7.78	528.95
P04264	Keratin, type II cytoskeletal 1 OS=Homo sapiens OX=9606 GN=KRT1 PE=1 SV=6	High	0	246.242	68	53	406	46	644	66	8.12	812
O15226	NF-kappa-B-repressing factor OS=Homo sapiens OX=9606 GN=NKRF PE=1 SV=2	High	0	245.945	66	59	135	59	690	77.6	8.79	282.78
Q9NXV6	CDKN2A-interacting protein OS=Homo sapiens OX=9606 GN=CDKN2AIP PE=1 SV=3	High	0	243.098	66	42	209	42	580	61.1	9.01	510.77
Q9NR30	Nucleolar RNA helicase 2 OS=Homo sapiens OX=9606 GN=DDX21 PE=1 SV=5	High	0	242.501	58	55	122	54	783	87.3	9.28	232.49
P40939	Trifunctional enzyme subunit alpha, mitochondrial OS=Homo sapiens OX=9606 GN=HADHA PE=1 SV=2	High	0	238.615	67	48	131	48	763	82.9	9.04	278.32
P35908	Keratin, type II cytoskeletal 2 epidermal OS=Homo sapiens OX=9606 GN=KRT2 PE=1 SV=2	High	0	236.504	79	50	234	39	639	65.4	8	484.75
O75448	Mediator of RNA polymerase II transcription subunit 24 OS=Homo sapiens OX=9606 GN=MED24 PE=1 SV=1	High	0	236.347	55	42	120	42	989	110.2	6.95	249.3
P51991	Heterogeneous nuclear ribonucleoprotein A3 OS=Homo sapiens OX=9606 GN=HNRNPA3 PE=1 SV=2	High	0	232.936	64	36	201	35	378	39.6	9.01	346.5
Q13435	Splicing factor 3B subunit 2 OS=Homo sapiens OX=9606 GN=SF3B2 PE=1 SV=2	High	0	229.929	50	45	115	45	895	100.2	5.67	240.21
P60709	Actin, cytoplasmic 1 OS=Homo sapiens OX=9606 GN=ACTB PE=1 SV=1	High	0	229.892	74	28	224	1	375	41.7	5.48	422.82
P63261	Actin, cytoplasmic 2 OS=Homo sapiens OX=9606 GN=ACTG1 PE=1 SV=1	High	0	229.261	74	29	227	2	375	41.8	5.48	427.68
Q9Y230	RuvB-like 2 OS=Homo sapiens OX=9606 GN=RUVBL2 PE=1 SV=3	High	0	227.862	73	45	136	45	463	51.1	5.64	278.5
P53621	Coatomer subunit alpha OS=Homo sapiens OX=9606 GN=COPA PE=1 SV=2	High	0	227.792	50	59	161	59	1224	138.3	7.66	316.46
Q99590	Protein SCAF11 OS=Homo sapiens OX=9606 GN=SCAF11 PE=1 SV=2	High	0	227.089	35	55	192	55	1463	164.6	8.41	397.51
Q96P16	Regulation of nuclear pre-mRNA domain-containing protein 1A OS=Homo sapiens OX=9606 GN=RPRD1A PE=1 SV=1	High	0	226.966	90	36	288	28	312	35.7	7.55	489.98
P43243	Matrin-3 OS=Homo sapiens OX=9606 GN=MATR3 PE=1 SV=2	High	0	225.926	58	46	202	46	847	94.6	6.25	389.64
Q68E01	Integrator complex subunit 3 OS=Homo sapiens OX=9606 GN=INTS3 PE=1 SV=1	High	0	223.054	48	42	130	42	1043	118	5.8	232.01
P51649	Succinate-semialdehyde dehydrogenase, mitochondrial OS=Homo sapiens OX=9606 GN=ALDH5A1 PE=1 SV=2	High	0	222.955	62	46	198	46	535	57.2	8.28	347.36
Q9NVC6	Mediator of RNA polymerase II transcription subunit 17 OS=Homo sapiens OX=9606 GN=MED17 PE=1 SV=2	High	0	221.537	68	51	203	51	651	72.8	7.44	359.17
P61978	Heterogeneous nuclear ribonucleoprotein K OS=Homo sapiens OX=9606 GN=HNRNPK PE=1 SV=1	High	0	221.337	71	39	321	39	463	50.9	5.54	471.79
P33993	DNA replication licensing factor MCM7 OS=Homo sapiens OX=9606 GN=MCM7 PE=1 SV=4	High	0	221.087	63	44	166	44	719	81.3	6.46	342.89
O00571	ATP-dependent RNA helicase DDX3X OS=Homo sapiens OX=9606 GN=DDX3X PE=1 SV=3	High	0	220.93	72	53	165	52	662	73.2	7.18	318.95
P38159	RNA-binding motif protein, X chromosome OS=Homo sapiens OX=9606 GN=RBMX PE=1 SV=3	High	0	217.082	74	53	209	19	391	42.3	10.05	324.27
Q08945	FACT complex subunit SSRP1 OS=Homo sapiens OX=9606 GN=SSRP1 PE=1 SV=1	High	0	216.055	54	43	179	43	709	81	6.87	366.76
Q9H6T3	RNA polymerase II-associated protein 3 OS=Homo sapiens OX=9606 GN=RPAP3 PE=1 SV=2	High	0	215.183	60	53	142	53	665	75.7	6.84	309.11
P25205	DNA replication licensing factor MCM3 OS=Homo sapiens OX=9606 GN=MCM3 PE=1 SV=3	High	0	214.523	53	44	120	44	808	90.9	5.77	258.02
P19387	DNA-directed RNA polymerase II subunit RPB3 OS=Homo sapiens OX=9606 GN=POLR2C PE=1 SV=2	High	0	210.088	94	27	763	27	275	31.4	4.92	1392.18
P31943	Heterogeneous nuclear ribonucleoprotein H OS=Homo sapiens OX=9606 GN=HNRNPH1 PE=1 SV=4	High	0	208.487	56	30	204	18	449	49.2	6.3	453.89
Q9BWH6	RNA polymerase II-associated protein 1 OS=Homo sapiens OX=9606 GN=RPAP1 PE=1 SV=3	High	0	207.567	41	43	141	43	1393	152.7	6.38	297.48
Q96ST2	Protein IWS1 homolog OS=Homo sapiens OX=9606 GN=IWS1 PE=1 SV=2	High	0	206.778	48	39	181	39	819	91.9	4.69	349.35
P09651	Heterogeneous nuclear ribonucleoprotein A1 OS=Homo sapiens OX=9606 GN=HNRNPA1 PE=1 SV=5	High	0	206.489	76	32	215	30	372	38.7	9.13	395.83
Q14839	Chromodomain-helicase-DNA-binding protein 4 OS=Homo sapiens OX=9606 GN=CHD4 PE=1 SV=2	High	0	203.009	30	53	115	40	1912	217.9	5.86	218.38
O94762	ATP-dependent DNA helicase Q5 OS=Homo sapiens OX=9606 GN=RECQL5 PE=1 SV=2	High	0	202.779	49	48	174	48	991	108.8	8.56	379.48
P13010	X-ray repair cross-complementing protein 5 OS=Homo sapiens OX=9606 GN=XRCC5 PE=1 SV=3	High	0	201.559	59	41	161	41	732	82.7	5.81	313.73
P19388	DNA-directed RNA polymerases I, II, and III subunit RPABC1 OS=Homo sapiens OX=9606 GN=POLR2E PE=1 SV=4	High	0	198.526	94	36	442	36	210	24.5	5.95	539.94
Q13885	Tubulin beta-2A chain OS=Homo sapiens OX=9606 GN=TUBB2A PE=1 SV=1	High	0	197.094	53	25	266	1	445	49.9	4.89	568.69
P98175	RNA-binding protein 10 OS=Homo sapiens OX=9606 GN=RBM10 PE=1 SV=3	High	0	195.876	50	43	96	41	930	103.5	5.97	225.9
Q71U36	Tubulin alpha-1A chain OS=Homo sapiens OX=9606 GN=TUBA1A PE=1 SV=1	High	0	195.579	68	31	217	1	451	50.1	5.06	493.15
P11142	Heat shock cognate 71 kDa protein OS=Homo sapiens OX=9606 GN=HSPA8 PE=1 SV=1	High	0	194.575	58	36	106	31	646	70.9	5.52	251.38
P04350	Tubulin beta-4A chain OS=Homo sapiens OX=9606 GN=TUBB4A PE=1 SV=2	High	0	194.326	68	28	224	2	444	49.6	4.88	477.05
O94776	Metastasis-associated protein MTA2 OS=Homo sapiens OX=9606 GN=MTA2 PE=1 SV=1	High	0	192.695	62	49	149	41	668	75	9.66	228
Q9BQE3	Tubulin alpha-1C chain OS=Homo sapiens OX=9606 GN=TUBA1C PE=1 SV=1	High	0	192.665	67	31	229	2	449	49.9	5.1	486.85
P0CAP2	DNA-directed RNA polymerase II subunit GRINL1A OS=Homo sapiens OX=9606 GN=POLR2M PE=1 SV=1	High	0	192.417	87	42	143	42	368	41.7	6.39	230.98
O15020	Spectrin beta chain, non-erythrocytic 2 OS=Homo sapiens OX=9606 GN=SPTBN2 PE=1 SV=3	High	0	189.483	27	53	96	36	2390	271.2	6.11	203.88
Q12789	General transcription factor 3C polypeptide 1 OS=Homo sapiens OX=9606 GN=GTF3C1 PE=1 SV=4	High	0	189.467	32	53	93	53	2109	238.7	7.3	190.47
P33992	DNA replication licensing factor MCM5 OS=Homo sapiens OX=9606 GN=MCM5 PE=1 SV=5	High	0	188.29	62	46	145	46	734	82.2	8.37	276.11
P12956	X-ray repair cross-complementing protein 6 OS=Homo sapiens OX=9606 GN=XRCC6 PE=1 SV=2	High	0	187.862	58	39	138	39	609	69.8	6.64	239.35
Q9UKM9	RNA-binding protein Raly OS=Homo sapiens OX=9606 GN=RALY PE=1 SV=1	High	0	186.048	69	36	181	36	306	32.4	9.17	263.12
Q8WWQ0	PH-interacting protein OS=Homo sapiens OX=9606 GN=PHIP PE=1 SV=2	High	0	184.963	34	51	128	49	1821	206.6	8.85	248.26
O94913	Pre-mRNA cleavage complex 2 protein Pcf11 OS=Homo sapiens OX=9606 GN=PCF11 PE=1 SV=3	High	0	178.119	40	53	125	53	1555	172.9	8.48	193.05
P00367	Glutamate dehydrogenase 1, mitochondrial OS=Homo sapiens OX=9606 GN=GLUD1 PE=1 SV=2	High	0	176.333	61	40	123	40	558	61.4	7.8	254.94
P55072	Transitional endoplasmic reticulum ATPase OS=Homo sapiens OX=9606 GN=VCP PE=1 SV=4	High	0	175.693	59	43	120	43	806	89.3	5.26	222.16
Q13263	Transcription intermediary factor 1-beta OS=Homo sapiens OX=9606 GN=TRIM28 PE=1 SV=5	High	0	174.686	56	34	90	34	835	88.5	5.77	225.7
Q9Y265	RuvB-like 1 OS=Homo sapiens OX=9606 GN=RUVBL1 PE=1 SV=1	High	0	174.067	81	36	99	36	456	50.2	6.42	192.45
Q15233	Non-POU domain-containing octamer-binding protein OS=Homo sapiens OX=9606 GN=NONO PE=1 SV=4	High	0	172.552	62	32	102	31	471	54.2	8.95	200.47
P25705	ATP synthase subunit alpha, mitochondrial OS=Homo sapiens OX=9606 GN=ATP5F1A PE=1 SV=1	High	0	170.079	62	42	98	42	553	59.7	9.13	175.04
P55265	Double-stranded RNA-specific adenosine deaminase OS=Homo sapiens OX=9606 GN=ADAR PE=1 SV=4	High	0	169.136	40	45	104	45	1226	136	8.65	192.67
Q9ULK4	Mediator of RNA polymerase II transcription subunit 23 OS=Homo sapiens OX=9606 GN=MED23 PE=1 SV=2	High	0	168.134	36	42	105	42	1368	156.4	7.4	219.32
Q12905	Interleukin enhancer-binding factor 2 OS=Homo sapiens OX=9606 GN=ILF2 PE=1 SV=2	High	0	166.921	69	25	252	24	390	43	5.26	487.01
Q09161	Nuclear cap-binding protein subunit 1 OS=Homo sapiens OX=9606 GN=NCBP1 PE=1 SV=1	High	0	165.685	44	31	90	31	790	91.8	6.43	189.96
Q14683	Structural maintenance of chromosomes protein 1A OS=Homo sapiens OX=9606 GN=SMC1A PE=1 SV=2	High	0	165.224	42	47	62	47	1233	143.1	7.64	112.15
Q92576	PHD finger protein 3 OS=Homo sapiens OX=9606 GN=PHF3 PE=1 SV=3	High	0	164.393	33	53	115	53	2039	229.3	6.96	222.64
O60264	SWI/SNF-related matrix-associated actin-dependent regulator of chromatin subfamily A member 5 OS=Homo sapiens OX=9606 GN=SMARCA5 PE=1 SV=1	High	0	163.641	39	44	77	32	1052	121.8	8.09	142.57
O95402	Mediator of RNA polymerase II transcription subunit 26 OS=Homo sapiens OX=9606 GN=MED26 PE=1 SV=2	High	0	160.964	63	37	162	37	600	65.4	9.16	277.06
Q9Y2X0	Mediator of RNA polymerase II transcription subunit 16 OS=Homo sapiens OX=9606 GN=MED16 PE=1 SV=2	High	0	159.137	39	40	87	40	877	96.7	7.37	141.76
Q9UL03	Integrator complex subunit 6 OS=Homo sapiens OX=9606 GN=INTS6 PE=1 SV=1	High	0	159.024	49	40	104	40	887	100.3	8.62	224.22
Q92841	Probable ATP-dependent RNA helicase DDX17 OS=Homo sapiens OX=9606 GN=DDX17 PE=1 SV=2	High	0	157.752	51	41	129	32	729	80.2	8.27	264.44
P68366	Tubulin alpha-4A chain OS=Homo sapiens OX=9606 GN=TUBA4A PE=1 SV=1	High	0	156.279	60	23	169	5	448	49.9	5.06	358.11
Q15020	Squamous cell carcinoma antigen recognized by T-cells 3 OS=Homo sapiens OX=9606 GN=SART3 PE=1 SV=1	High	0	155.126	48	39	80	39	963	109.9	5.57	181.78
Q92499	ATP-dependent RNA helicase DDX1 OS=Homo sapiens OX=9606 GN=DDX1 PE=1 SV=2	High	0	154.659	47	39	93	39	740	82.4	7.23	205.34
P62487	DNA-directed RNA polymerase II subunit RPB7 OS=Homo sapiens OX=9606 GN=POLR2G PE=1 SV=1	High	0	153.932	100	19	215	19	172	19.3	5.54	347.12
P13645	Keratin, type I cytoskeletal 10 OS=Homo sapiens OX=9606 GN=KRT10 PE=1 SV=6	High	0	153.275	58	33	254	29	584	58.8	5.21	514.27
P53618	Coatomer subunit beta OS=Homo sapiens OX=9606 GN=COPB1 PE=1 SV=3	High	0	152.496	48	43	75	43	953	107.1	6.05	120.87
P17844	Probable ATP-dependent RNA helicase DDX5 OS=Homo sapiens OX=9606 GN=DDX5 PE=1 SV=1	High	0	152.139	56	37	131	28	614	69.1	8.92	277.27
Q9BUJ2	Heterogeneous nuclear ribonucleoprotein U-like protein 1 OS=Homo sapiens OX=9606 GN=HNRNPUL1 PE=1 SV=2	High	0	151.597	42	33	101	32	856	95.7	6.92	208.75
Q15459	Splicing factor 3A subunit 1 OS=Homo sapiens OX=9606 GN=SF3A1 PE=1 SV=1	High	0	151.215	42	36	88	36	793	88.8	5.22	190.58
Q9UQE7	Structural maintenance of chromosomes protein 3 OS=Homo sapiens OX=9606 GN=SMC3 PE=1 SV=2	High	0	149.903	40	40	83	40	1217	141.5	7.18	179
Q13509	Tubulin beta-3 chain OS=Homo sapiens OX=9606 GN=TUBB3 PE=1 SV=2	High	0	149.581	36	19	159	1	450	50.4	4.93	334.29
Q9BXP5	Serrate RNA effector molecule homolog OS=Homo sapiens OX=9606 GN=SRRT PE=1 SV=1	High	0	149.067	39	35	72	35	876	100.6	5.96	164.72
P35606	Coatomer subunit beta' OS=Homo sapiens OX=9606 GN=COPB2 PE=1 SV=2	High	0	148.766	53	34	64	34	906	102.4	5.27	125.42
P14625	Endoplasmin OS=Homo sapiens OX=9606 GN=HSP90B1 PE=1 SV=1	High	0	147.437	47	36	79	30	803	92.4	4.84	166.67
Q96KR1	Zinc finger RNA-binding protein OS=Homo sapiens OX=9606 GN=ZFR PE=1 SV=2	High	0	146.385	44	36	101	36	1074	116.9	9.04	236.1
P55795	Heterogeneous nuclear ribonucleoprotein H2 OS=Homo sapiens OX=9606 GN=HNRNPH2 PE=1 SV=1	High	0	145.217	51	27	145	16	449	49.2	6.3	275.6
P20700	Lamin-B1 OS=Homo sapiens OX=9606 GN=LMNB1 PE=1 SV=2	High	0	145.056	65	45	74	41	586	66.4	5.16	127.57
Q02880	DNA topoisomerase 2-beta OS=Homo sapiens OX=9606 GN=TOP2B PE=1 SV=3	High	0	144.832	31	44	64	37	1626	183.2	8	115.31
Q8N163	Cell cycle and apoptosis regulator protein 2 OS=Homo sapiens OX=9606 GN=CCAR2 PE=1 SV=2	High	0	143.413	49	36	86	35	923	102.8	5.22	211.14
P11388	DNA topoisomerase 2-alpha OS=Homo sapiens OX=9606 GN=TOP2A PE=1 SV=3	High	0	142.848	30	42	61	35	1531	174.3	8.72	114.49
Q9Y678	Coatomer subunit gamma-1 OS=Homo sapiens OX=9606 GN=COPG1 PE=1 SV=1	High	0	142.762	53	37	81	35	874	97.7	5.47	154.29
P35527	Keratin, type I cytoskeletal 9 OS=Homo sapiens OX=9606 GN=KRT9 PE=1 SV=3	High	0	139.386	61	26	212	25	623	62	5.24	418.09
Q15208	Serine/threonine-protein kinase 38 OS=Homo sapiens OX=9606 GN=STK38 PE=1 SV=1	High	0	137.489	58	31	78	27	465	54.2	7.15	149.58
P49411	Elongation factor Tu, mitochondrial OS=Homo sapiens OX=9606 GN=TUFM PE=1 SV=3	High	0	137.311	58	26	64	26	455	49.8	7.61	125.85
Q9UJS0	Electrogenic aspartate/glutamate antiporter SLC25A13, mitochondrial OS=Homo sapiens OX=9606 GN=SLC25A13 PE=1 SV=2	High	0	137.309	54	32	104	23	675	74.1	8.62	196.06
P38646	Stress-70 protein, mitochondrial OS=Homo sapiens OX=9606 GN=HSPA9 PE=1 SV=2	High	0	136.016	49	32	76	31	679	73.6	6.16	151.04
P09874	Poly [ADP-ribose] polymerase 1 OS=Homo sapiens OX=9606 GN=PARP1 PE=1 SV=4	High	0	135.042	43	39	62	39	1014	113	8.88	120.78
P52597	Heterogeneous nuclear ribonucleoprotein F OS=Homo sapiens OX=9606 GN=HNRNPF PE=1 SV=3	High	0	134.951	62	25	117	23	415	45.6	5.58	237.08
Q86U86	Protein polybromo-1 OS=Homo sapiens OX=9606 GN=PBRM1 PE=1 SV=1	High	0	133.676	26	43	55	43	1689	192.8	6.89	96.55
Q9Y5B0	RNA polymerase II subunit A C-terminal domain phosphatase OS=Homo sapiens OX=9606 GN=CTDP1 PE=1 SV=3	High	0	133.545	47	36	92	36	961	104.3	5.27	139.09
O43290	U4/U6.U5 tri-snRNP-associated protein 1 OS=Homo sapiens OX=9606 GN=SART1 PE=1 SV=1	High	0	133.107	46	35	50	35	800	90.2	6.13	108.21
O00308	NEDD4-like E3 ubiquitin-protein ligase WWP2 OS=Homo sapiens OX=9606 GN=WWP2 PE=1 SV=2	High	0	132.896	47	38	99	34	870	98.9	7.12	154.3
Q9UMS4	Pre-mRNA-processing factor 19 OS=Homo sapiens OX=9606 GN=PRPF19 PE=1 SV=1	High	0	132.27	62	27	79	27	504	55.1	6.61	171.2
P05141	ADP/ATP translocase 2 OS=Homo sapiens OX=9606 GN=SLC25A5 PE=1 SV=7	High	0	132.197	75	33	113	13	298	32.8	9.69	161.89
Q9NPJ6	Mediator of RNA polymerase II transcription subunit 4 OS=Homo sapiens OX=9606 GN=MED4 PE=1 SV=1	High	0	130.948	60	23	100	23	270	29.7	5.1	177.91
Q96E39	RNA binding motif protein, X-linked-like-1 OS=Homo sapiens OX=9606 GN=RBMXL1 PE=1 SV=1	High	0	130.91	60	37	143	3	390	42.1	9.89	232.33
Q8NI27	THO complex subunit 2 OS=Homo sapiens OX=9606 GN=THOC2 PE=1 SV=2	High	0	130.43	23	40	78	40	1593	182.7	8.44	132.02
P0DMV9	Heat shock 70 kDa protein 1B OS=Homo sapiens OX=9606 GN=HSPA1B PE=1 SV=1	High	0	130.234	58	36	72	33	641	70	5.66	148.87
Q6P2C8	Mediator of RNA polymerase II transcription subunit 27 OS=Homo sapiens OX=9606 GN=MED27 PE=1 SV=1	High	0	130.196	82	26	81	26	311	35.4	9.31	134.01
P04843	Dolichyl-diphosphooligosaccharide--protein glycosyltransferase subunit 1 OS=Homo sapiens OX=9606 GN=RPN1 PE=1 SV=1	High	0	129.681	63	37	108	37	607	68.5	6.38	201.26
Q15717	ELAV-like protein 1 OS=Homo sapiens OX=9606 GN=ELAVL1 PE=1 SV=2	High	0	128.215	63	25	66	25	326	36.1	9.17	110.37
Q96HW7	Integrator complex subunit 4 OS=Homo sapiens OX=9606 GN=INTS4 PE=1 SV=2	High	0	127.862	44	39	60	39	963	108.1	6.44	112.91
O94906	Pre-mRNA-processing factor 6 OS=Homo sapiens OX=9606 GN=PRPF6 PE=1 SV=1	High	0	127.605	39	38	67	38	941	106.9	8.25	129.75
Q8N1G2	Cap-specific mRNA (nucleoside-2'-O-)-methyltransferase 1 OS=Homo sapiens OX=9606 GN=CMTR1 PE=1 SV=1	High	0	124.499	43	33	53	33	835	95.3	7.05	110.69
Q14152	Eukaryotic translation initiation factor 3 subunit A OS=Homo sapiens OX=9606 GN=EIF3A PE=1 SV=1	High	0	124.132	30	40	84	40	1382	166.5	6.79	148.26
P23396	Small ribosomal subunit protein uS3 OS=Homo sapiens OX=9606 GN=RPS3 PE=1 SV=2	High	0	123.906	86	32	90	32	243	26.7	9.66	149.97
P61247	Small ribosomal subunit protein eS1 OS=Homo sapiens OX=9606 GN=RPS3A PE=1 SV=2	High	0	123.039	72	31	70	31	264	29.9	9.73	107.68
Q8IX01	SURP and G-patch domain-containing protein 2 OS=Homo sapiens OX=9606 GN=SUGP2 PE=1 SV=2	High	0	121.499	39	37	73	37	1082	120.1	7.28	142.08
O94763	Unconventional prefoldin RPB5 interactor 1 OS=Homo sapiens OX=9606 GN=URI1 PE=1 SV=3	High	0	120.814	50	29	93	29	535	59.8	5.05	189.78
Q9HCN4	GPN-loop GTPase 1 OS=Homo sapiens OX=9606 GN=GPN1 PE=1 SV=1	High	0	119.286	48	23	74	23	374	41.7	4.92	157.8
Q96RN5	Mediator of RNA polymerase II transcription subunit 15 OS=Homo sapiens OX=9606 GN=MED15 PE=1 SV=2	High	0	118.565	27	23	59	23	788	86.7	9.42	123.93
Q96SI9	Spermatid perinuclear RNA-binding protein OS=Homo sapiens OX=9606 GN=STRBP PE=1 SV=1	High	0	118.389	55	32	84	24	672	73.6	8.72	142.79
P33991	DNA replication licensing factor MCM4 OS=Homo sapiens OX=9606 GN=MCM4 PE=1 SV=5	High	0	117.947	44	31	51	31	863	96.5	6.74	99.08
Q14566	DNA replication licensing factor MCM6 OS=Homo sapiens OX=9606 GN=MCM6 PE=1 SV=1	High	0	116.751	43	35	52	35	821	92.8	5.41	87.79
Q99729	Heterogeneous nuclear ribonucleoprotein A/B OS=Homo sapiens OX=9606 GN=HNRNPAB PE=1 SV=2	High	0	116.666	44	26	89	25	332	36.2	8.21	131.3
Q96J02	E3 ubiquitin-protein ligase Itchy homolog OS=Homo sapiens OX=9606 GN=ITCH PE=1 SV=2	High	0	115.952	38	29	69	26	903	102.7	6.3	145.66
Q9HCS7	Pre-mRNA-splicing factor SYF1 OS=Homo sapiens OX=9606 GN=XAB2 PE=1 SV=2	High	0	115.747	38	32	46	32	855	99.9	6.23	86.09
Q92769	Histone deacetylase 2 OS=Homo sapiens OX=9606 GN=HDAC2 PE=1 SV=2	High	0	115.305	45	21	79	11	488	55.3	5.91	147.04
Q99459	Cell division cycle 5-like protein OS=Homo sapiens OX=9606 GN=CDC5L PE=1 SV=2	High	0	115.247	43	29	49	29	802	92.2	8.18	102.06
P18074	General transcription and DNA repair factor IIH helicase subunit XPD OS=Homo sapiens OX=9606 GN=ERCC2 PE=1 SV=1	High	0	115.056	46	31	62	31	760	86.9	7.15	113.44
P63267	Actin, gamma-enteric smooth muscle OS=Homo sapiens OX=9606 GN=ACTG2 PE=1 SV=1	High	0	114.824	35	15	131	2	376	41.9	5.48	213.91
P14618	Pyruvate kinase PKM OS=Homo sapiens OX=9606 GN=PKM PE=1 SV=4	High	0	114.383	64	31	71	31	531	57.9	7.84	135.61
P42704	Leucine-rich PPR motif-containing protein, mitochondrial OS=Homo sapiens OX=9606 GN=LRPPRC PE=1 SV=3	High	0	113.941	26	31	43	31	1394	157.8	6.13	94.03
Q5BKZ1	DBIRD complex subunit ZNF326 OS=Homo sapiens OX=9606 GN=ZNF326 PE=1 SV=2	High	0	112.644	41	23	93	23	582	65.6	5.15	195.61
Q9UKV3	Apoptotic chromatin condensation inducer in the nucleus OS=Homo sapiens OX=9606 GN=ACIN1 PE=1 SV=2	High	0	111.138	27	30	80	30	1341	151.8	6.43	140.84
O43719	17S U2 SnRNP complex component HTATSF1 OS=Homo sapiens OX=9606 GN=HTATSF1 PE=1 SV=1	High	0	110.143	34	22	58	22	755	85.8	4.4	163.13
Q04695	Keratin, type I cytoskeletal 17 OS=Homo sapiens OX=9606 GN=KRT17 PE=1 SV=2	High	0	109.231	60	30	86	17	432	48.1	5.02	132.3
O75586	Mediator of RNA polymerase II transcription subunit 6 OS=Homo sapiens OX=9606 GN=MED6 PE=1 SV=2	High	0	109.176	84	22	70	22	246	28.4	8.62	103.3
P35579	Myosin-9 OS=Homo sapiens OX=9606 GN=MYH9 PE=1 SV=4	High	0	108.929	27	42	89	42	1960	226.4	5.6	124.52
P43246	DNA mismatch repair protein Msh2 OS=Homo sapiens OX=9606 GN=MSH2 PE=1 SV=1	High	0	108.619	37	34	40	34	934	104.7	5.77	83.71
P68104	Elongation factor 1-alpha 1 OS=Homo sapiens OX=9606 GN=EEF1A1 PE=1 SV=1	High	0	108.397	40	19	94	8	462	50.1	9.01	169.22
Q96FV9	THO complex subunit 1 OS=Homo sapiens OX=9606 GN=THOC1 PE=1 SV=1	High	0	108.379	53	31	67	31	657	75.6	4.98	141.47
O14744	Protein arginine N-methyltransferase 5 OS=Homo sapiens OX=9606 GN=PRMT5 PE=1 SV=4	High	0	108.345	44	25	84	25	637	72.6	6.29	167.88
P23246	Splicing factor, proline- and glutamine-rich OS=Homo sapiens OX=9606 GN=SFPQ PE=1 SV=2	High	0	107.479	31	24	55	23	707	76.1	9.44	107.94
P05787	Keratin, type II cytoskeletal 8 OS=Homo sapiens OX=9606 GN=KRT8 PE=1 SV=7	High	0	106.908	56	31	79	22	483	53.7	5.59	154.57
P26368	Splicing factor U2AF 65 kDa subunit OS=Homo sapiens OX=9606 GN=U2AF2 PE=1 SV=4	High	0	106.359	59	20	58	20	475	53.5	9.09	106.59
Q2TAY7	WD40 repeat-containing protein SMU1 OS=Homo sapiens OX=9606 GN=SMU1 PE=1 SV=2	High	0	106.308	53	21	53	21	513	57.5	7.18	107.99
Q9H0M0	NEDD4-like E3 ubiquitin-protein ligase WWP1 OS=Homo sapiens OX=9606 GN=WWP1 PE=1 SV=1	High	0	106.282	37	30	72	24	922	105.1	5.9	165.17
Q86YP4	Transcriptional repressor p66-alpha OS=Homo sapiens OX=9606 GN=GATAD2A PE=1 SV=1	High	0	105.781	59	30	70	28	633	68	9.94	131.08
P38919	Eukaryotic initiation factor 4A-III OS=Homo sapiens OX=9606 GN=EIF4A3 PE=1 SV=4	High	0	105.721	51	23	52	22	411	46.8	6.73	90.69
Q8WWY3	U4/U6 small nuclear ribonucleoprotein Prp31 OS=Homo sapiens OX=9606 GN=PRPF31 PE=1 SV=2	High	0	105.07	52	23	52	23	499	55.4	5.78	106.87
Q13501	Sequestosome-1 OS=Homo sapiens OX=9606 GN=SQSTM1 PE=1 SV=1	High	0	104.076	65	20	48	20	440	47.7	5.22	117.86
Q13547	Histone deacetylase 1 OS=Homo sapiens OX=9606 GN=HDAC1 PE=1 SV=1	High	0	104.064	43	20	75	10	482	55.1	5.48	137.72
Q96MX6	Dynein axonemal assembly factor 10 OS=Homo sapiens OX=9606 GN=DNAAF10 PE=1 SV=1	High	0	103.688	80	26	67	26	357	39.7	8.09	114.07
Q96EY7	Small ribosomal subunit protein mS39 OS=Homo sapiens OX=9606 GN=PTCD3 PE=1 SV=3	High	0	102.892	38	22	74	22	689	78.5	6.42	143.85
P36578	Large ribosomal subunit protein uL4 OS=Homo sapiens OX=9606 GN=RPL4 PE=1 SV=5	High	0	102.629	53	25	62	25	427	47.7	11.06	93.31
P35269	General transcription factor IIF subunit 1 OS=Homo sapiens OX=9606 GN=GTF2F1 PE=1 SV=2	High	0	101.482	46	23	52	23	517	58.2	7.49	103.73
Q9Y5Q9	General transcription factor 3C polypeptide 3 OS=Homo sapiens OX=9606 GN=GTF3C3 PE=1 SV=1	High	0	101.048	41	29	35	29	886	101.2	5.07	72.24
O60832	H/ACA ribonucleoprotein complex subunit DKC1 OS=Homo sapiens OX=9606 GN=DKC1 PE=1 SV=3	High	0	100.776	50	27	48	27	514	57.6	9.42	83.45
Q8TAQ2	SWI/SNF complex subunit SMARCC2 OS=Homo sapiens OX=9606 GN=SMARCC2 PE=1 SV=1	High	0	100.195	23	27	51	20	1214	132.8	5.69	103.78
Q92878	DNA repair protein RAD50 OS=Homo sapiens OX=9606 GN=RAD50 PE=1 SV=1	High	0	100.055	27	36	44	36	1312	153.8	6.89	70.66
P51532	Transcription activator BRG1 OS=Homo sapiens OX=9606 GN=SMARCA4 PE=1 SV=2	High	0	100.032	18	27	52	13	1647	184.5	7.88	106.29
P52701	DNA mismatch repair protein Msh6 OS=Homo sapiens OX=9606 GN=MSH6 PE=1 SV=2	High	0	100.022	28	35	47	35	1360	152.7	6.9	77.05
Q9H2U1	ATP-dependent DNA/RNA helicase DHX36 OS=Homo sapiens OX=9606 GN=DHX36 PE=1 SV=2	High	0	99.141	32	28	52	26	1008	114.7	7.68	132.23
Q9Y3I0	RNA-splicing ligase RtcB homolog OS=Homo sapiens OX=9606 GN=RTCB PE=1 SV=1	High	0	98.6	42	18	56	18	505	55.2	7.23	111.7
Q9NVH2	Integrator complex subunit 7 OS=Homo sapiens OX=9606 GN=INTS7 PE=1 SV=1	High	0	98.454	33	28	37	28	962	106.8	8.02	85.5
P07355	Annexin A2 OS=Homo sapiens OX=9606 GN=ANXA2 PE=1 SV=2	High	0	98.221	72	26	68	26	339	38.6	7.75	126.47
Q14103	Heterogeneous nuclear ribonucleoprotein D0 OS=Homo sapiens OX=9606 GN=HNRNPD PE=1 SV=1	High	0	98.192	48	24	90	21	355	38.4	7.81	148.59
O60306	RNA helicase aquarius OS=Homo sapiens OX=9606 GN=AQR PE=1 SV=4	High	0	97.375	23	33	39	32	1485	171.2	6.37	64.77
Q99613	Eukaryotic translation initiation factor 3 subunit C OS=Homo sapiens OX=9606 GN=EIF3C PE=1 SV=1	High	0	97.293	25	22	53	22	913	105.3	5.68	137.16
Q9Y262	Eukaryotic translation initiation factor 3 subunit L OS=Homo sapiens OX=9606 GN=EIF3L PE=1 SV=1	High	0	96.378	35	22	56	22	564	66.7	6.34	121.41
Q13619	Cullin-4A OS=Homo sapiens OX=9606 GN=CUL4A PE=1 SV=3	High	0	96.332	41	30	54	22	759	87.6	8.13	84.87
P12236	ADP/ATP translocase 3 OS=Homo sapiens OX=9606 GN=SLC25A6 PE=1 SV=4	High	0	95.965	72	29	81	5	298	32.8	9.74	102.82
P19447	General transcription and DNA repair factor IIH helicase subunit XPB OS=Homo sapiens OX=9606 GN=ERCC3 PE=1 SV=1	High	0	95.8	39	26	38	26	782	89.2	7.23	83.74
P49736	DNA replication licensing factor MCM2 OS=Homo sapiens OX=9606 GN=MCM2 PE=1 SV=4	High	0	95.452	37	24	48	24	904	101.8	5.52	104.01
P62701	Small ribosomal subunit protein eS4, X isoform OS=Homo sapiens OX=9606 GN=RPS4X PE=1 SV=2	High	0	95.192	68	25	56	25	263	29.6	10.15	93.35
P11940	Polyadenylate-binding protein 1 OS=Homo sapiens OX=9606 GN=PABPC1 PE=1 SV=2	High	0	95.139	39	24	64	17	636	70.6	9.5	137.62
O60812	Heterogeneous nuclear ribonucleoprotein C-like 1 OS=Homo sapiens OX=9606 GN=HNRNPCL1 PE=1 SV=1	High	0	95.12	31	18	191	2	293	32.1	5.06	351.82
O75688	Protein phosphatase 1B OS=Homo sapiens OX=9606 GN=PPM1B PE=1 SV=1	High	0	94.699	44	21	66	21	479	52.6	5.05	114.27
P08238	Heat shock protein HSP 90-beta OS=Homo sapiens OX=9606 GN=HSP90AB1 PE=1 SV=4	High	0	94.52	35	26	38	14	724	83.2	5.03	81.06
Q16778	Histone H2B type 2-E OS=Homo sapiens OX=9606 GN=H2BC21 PE=1 SV=3	High	0	94.332	84	21	131	1	126	13.9	10.32	155.27
Q9BUF5	Tubulin beta-6 chain OS=Homo sapiens OX=9606 GN=TUBB6 PE=1 SV=1	High	0	94.097	40	18	106	9	446	49.8	4.88	208.86
Q6P1J9	Parafibromin OS=Homo sapiens OX=9606 GN=CDC73 PE=1 SV=1	High	0	93.702	47	29	61	29	531	60.5	9.61	96.73
O15371	Eukaryotic translation initiation factor 3 subunit D OS=Homo sapiens OX=9606 GN=EIF3D PE=1 SV=1	High	0	93.566	46	20	64	20	548	63.9	6.05	137.95
Q12874	Splicing factor 3A subunit 3 OS=Homo sapiens OX=9606 GN=SF3A3 PE=1 SV=1	High	0	93.542	49	24	50	24	501	58.8	5.38	109.84
P50416	Carnitine O-palmitoyltransferase 1, liver isoform OS=Homo sapiens OX=9606 GN=CPT1A PE=1 SV=2	High	0	93.529	32	23	66	23	773	88.3	8.65	142.04
P46777	Large ribosomal subunit protein uL18 OS=Homo sapiens OX=9606 GN=RPL5 PE=1 SV=3	High	0	93.094	57	21	58	21	297	34.3	9.72	97.07
P30622	CAP-Gly domain-containing linker protein 1 OS=Homo sapiens OX=9606 GN=CLIP1 PE=1 SV=2	High	0	92.85	27	31	46	31	1438	162.1	5.36	74.42
Q5QNW6	Histone H2B type 2-F OS=Homo sapiens OX=9606 GN=H2BC18 PE=1 SV=3	High	0	92.457	84	20	141	1	126	13.9	10.32	165.55
Q14978	Nucleolar and coiled-body phosphoprotein 1 OS=Homo sapiens OX=9606 GN=NOLC1 PE=1 SV=2	High	0	92.077	44	27	58	27	699	73.6	9.47	82.2
P78527	DNA-dependent protein kinase catalytic subunit OS=Homo sapiens OX=9606 GN=PRKDC PE=1 SV=3	High	0	91.361	10	32	52	32	4128	468.8	7.12	89.44
Q99879	Histone H2B type 1-M OS=Homo sapiens OX=9606 GN=H2BC14 PE=1 SV=3	High	0	91.016	84	20	142	1	126	14	10.32	164.6
Q6P3W7	SCY1-like protein 2 OS=Homo sapiens OX=9606 GN=SCYL2 PE=1 SV=1	High	0	90.702	36	29	49	29	929	103.6	8.22	91.39
Q9H0H0	Integrator complex subunit 2 OS=Homo sapiens OX=9606 GN=INTS2 PE=1 SV=2	High	0	90.082	26	25	51	25	1204	134.2	6.05	109.09
Q9UNY4	Transcription termination factor 2 OS=Homo sapiens OX=9606 GN=TTF2 PE=1 SV=2	High	0	89.997	35	30	49	30	1162	129.5	8.37	90.99
Q68D10	Protein SPT2 homolog OS=Homo sapiens OX=9606 GN=SPTY2D1 PE=1 SV=3	High	0	89.448	41	28	84	28	685	75.6	9.79	120.42
Q14151	Scaffold attachment factor B2 OS=Homo sapiens OX=9606 GN=SAFB2 PE=1 SV=1	High	0	89.445	32	24	43	16	953	107.4	6.16	98.43
P58876	Histone H2B type 1-D OS=Homo sapiens OX=9606 GN=H2BC5 PE=1 SV=2	High	0	89.432	84	20	140	1	126	13.9	10.32	163.63
Q9UKN8	General transcription factor 3C polypeptide 4 OS=Homo sapiens OX=9606 GN=GTF3C4 PE=1 SV=2	High	0	88.281	42	26	35	26	822	91.9	6.65	70.03
Q15424	Scaffold attachment factor B1 OS=Homo sapiens OX=9606 GN=SAFB PE=1 SV=4	High	0	87.956	29	20	52	12	915	102.6	5.47	104.13
Q13151	Heterogeneous nuclear ribonucleoprotein A0 OS=Homo sapiens OX=9606 GN=HNRNPA0 PE=1 SV=1	High	0	87.887	60	19	56	19	305	30.8	9.29	101.61
Q01813	ATP-dependent 6-phosphofructokinase, platelet type OS=Homo sapiens OX=9606 GN=PFKP PE=1 SV=2	High	0	87.636	36	24	51	21	784	85.5	7.55	103.48
P33778	Histone H2B type 1-B OS=Homo sapiens OX=9606 GN=H2BC3 PE=1 SV=2	High	0	87.464	84	21	128	1	126	13.9	10.32	149.71
Q07065	Cytoskeleton-associated protein 4 OS=Homo sapiens OX=9606 GN=CKAP4 PE=1 SV=2	High	0	87.207	53	24	59	24	602	66	5.92	119.27
P06748	Nucleophosmin OS=Homo sapiens OX=9606 GN=NPM1 PE=1 SV=2	High	0	87.19	57	16	88	16	294	32.6	4.78	156.28
P52434	DNA-directed RNA polymerases I, II, and III subunit RPABC3 OS=Homo sapiens OX=9606 GN=POLR2H PE=1 SV=4	High	0	86.496	73	14	96	14	150	17.1	4.68	172.72
P19338	Nucleolin OS=Homo sapiens OX=9606 GN=NCL PE=1 SV=3	High	0	86.351	30	24	70	24	710	76.6	4.7	150.87
O75746	Electrogenic aspartate/glutamate antiporter SLC25A12, mitochondrial OS=Homo sapiens OX=9606 GN=SLC25A12 PE=1 SV=2	High	0	85.97	44	26	47	17	678	74.7	8.38	92.28
P78347	General transcription factor II-I OS=Homo sapiens OX=9606 GN=GTF2I PE=1 SV=2	High	0	85.758	35	30	41	30	998	112.3	6.39	84.43
O00268	Transcription initiation factor TFIID subunit 4 OS=Homo sapiens OX=9606 GN=TAF4 PE=1 SV=2	High	0	85.749	31	18	50	17	1085	110	9.94	130.1
O75369	Filamin-B OS=Homo sapiens OX=9606 GN=FLNB PE=1 SV=2	High	0	84.79	15	32	62	23	2602	278	5.73	110.69
Q5SSJ5	Heterochromatin protein 1-binding protein 3 OS=Homo sapiens OX=9606 GN=HP1BP3 PE=1 SV=1	High	0	84.283	32	22	71	22	553	61.2	9.67	119.77
P32780	General transcription factor IIH subunit 1 OS=Homo sapiens OX=9606 GN=GTF2H1 PE=1 SV=1	High	0	84.142	46	24	39	24	548	62	8.66	57.03
P16403	Histone H1.2 OS=Homo sapiens OX=9606 GN=H1-2 PE=1 SV=2	High	0	84.001	41	18	114	3	213	21.4	10.93	184.04
P02533	Keratin, type I cytoskeletal 14 OS=Homo sapiens OX=9606 GN=KRT14 PE=1 SV=4	High	0	83.649	44	20	109	4	472	51.5	5.16	193.27
O75475	PC4 and SFRS1-interacting protein OS=Homo sapiens OX=9606 GN=PSIP1 PE=1 SV=1	High	0	83.051	37	21	43	20	530	60.1	9.13	87.44
P10412	Histone H1.4 OS=Homo sapiens OX=9606 GN=H1-4 PE=1 SV=2	High	0	82.765	40	19	108	3	219	21.9	11.03	176.12
Q9NZB2	Constitutive coactivator of PPAR-gamma-like protein 1 OS=Homo sapiens OX=9606 GN=FAM120A PE=1 SV=2	High	0	82.017	26	21	48	21	1118	121.8	8.88	93.78
Q49A26	Cytokine-like nuclear factor N-PAC OS=Homo sapiens OX=9606 GN=GLYR1 PE=1 SV=4	High	0	81.999	43	18	41	18	553	60.5	9.17	90.33
O43660	Pleiotropic regulator 1 OS=Homo sapiens OX=9606 GN=PLRG1 PE=1 SV=1	High	0	81.746	64	24	33	24	514	57.2	9.17	63.34
B2RXH8	Heterogeneous nuclear ribonucleoprotein C-like 2 OS=Homo sapiens OX=9606 GN=HNRNPCL2 PE=1 SV=1	High	0	81.726	31	17	175	1	293	32.1	5.44	323.55
P12270	Nucleoprotein TPR OS=Homo sapiens OX=9606 GN=TPR PE=1 SV=3	High	0	81.56	16	25	40	25	2363	267.1	5.02	85.92
P28331	NADH-ubiquinone oxidoreductase 75 kDa subunit, mitochondrial OS=Homo sapiens OX=9606 GN=NDUFS1 PE=1 SV=3	High	0	81.504	41	23	45	23	727	79.4	6.23	84.09
P06576	ATP synthase subunit beta, mitochondrial OS=Homo sapiens OX=9606 GN=ATP5F1B PE=1 SV=3	High	0	80.895	54	20	52	20	529	56.5	5.4	96.17
O43172	U4/U6 small nuclear ribonucleoprotein Prp4 OS=Homo sapiens OX=9606 GN=PRPF4 PE=1 SV=2	High	0	80.043	50	24	42	24	522	58.4	7.42	78.84
P31942	Heterogeneous nuclear ribonucleoprotein H3 OS=Homo sapiens OX=9606 GN=HNRNPH3 PE=1 SV=2	High	0	79.973	55	15	84	15	346	36.9	6.87	166.66
P52732	Kinesin-like protein KIF11 OS=Homo sapiens OX=9606 GN=KIF11 PE=1 SV=2	High	0	79.831	28	26	35	26	1056	119.1	5.64	74.44
P36954	DNA-directed RNA polymerase II subunit RPB9 OS=Homo sapiens OX=9606 GN=POLR2I PE=1 SV=1	High	0	79.302	94	15	84	15	125	14.5	5.14	108.83
Q9UNF1	Melanoma-associated antigen D2 OS=Homo sapiens OX=9606 GN=MAGED2 PE=1 SV=2	High	0	79.133	47	25	39	25	606	64.9	9.32	69.9
Q9Y657	Spindlin-1 OS=Homo sapiens OX=9606 GN=SPIN1 PE=1 SV=3	High	0	78.013	42	10	38	10	262	29.6	6.96	50.65
Q13769	THO complex subunit 5 homolog OS=Homo sapiens OX=9606 GN=THOC5 PE=1 SV=2	High	0	78.008	34	24	44	24	683	78.5	6.87	76.02
P11387	DNA topoisomerase 1 OS=Homo sapiens OX=9606 GN=TOP1 PE=1 SV=2	High	0	77.96	38	27	55	27	765	90.7	9.31	83.85
Q96PK6	RNA-binding protein 14 OS=Homo sapiens OX=9606 GN=RBM14 PE=1 SV=2	High	0	77.763	32	22	44	22	669	69.4	9.67	83.79
P15880	Small ribosomal subunit protein uS5 OS=Homo sapiens OX=9606 GN=RPS2 PE=1 SV=2	High	0	77.307	61	21	53	21	293	31.3	10.24	77.88
Q96S55	ATPase WRNIP1 OS=Homo sapiens OX=9606 GN=WRNIP1 PE=1 SV=2	High	0	77.265	42	25	47	25	665	72.1	6.1	96.85
P84243	Histone H3.3 OS=Homo sapiens OX=9606 GN=H3-3A PE=1 SV=2	High	0	77.071	42	16	115	16	136	15.3	11.27	145.76
Q10570	Cleavage and polyadenylation specificity factor subunit 1 OS=Homo sapiens OX=9606 GN=CPSF1 PE=1 SV=2	High	0	77.019	18	24	35	24	1443	160.8	6.4	65.82
Q9P2E9	Ribosome-binding protein 1 OS=Homo sapiens OX=9606 GN=RRBP1 PE=1 SV=5	High	0	76.772	21	28	40	27	1410	152.4	8.6	79.45
P22695	Cytochrome b-c1 complex subunit 2, mitochondrial OS=Homo sapiens OX=9606 GN=UQCRC2 PE=1 SV=3	High	0	75.608	49	18	31	18	453	48.4	8.63	53.13
Q14643	Inositol 1,4,5-trisphosphate receptor type 1 OS=Homo sapiens OX=9606 GN=ITPR1 PE=1 SV=3	High	0	75.583	13	27	38	23	2758	313.7	6.04	67.38
Q9Y2W1	Thyroid hormone receptor-associated protein 3 OS=Homo sapiens OX=9606 GN=THRAP3 PE=1 SV=2	High	0	74.954	26	21	99	21	955	108.6	10.15	130.67
Q09028	Histone-binding protein RBBP4 OS=Homo sapiens OX=9606 GN=RBBP4 PE=1 SV=3	High	0	74.883	36	16	51	10	425	47.6	4.89	107.49
P26599	Polypyrimidine tract-binding protein 1 OS=Homo sapiens OX=9606 GN=PTBP1 PE=1 SV=2	High	0	74.811	50	18	72	15	557	59.6	9.16	109.68
P46087	Probable 28S rRNA (cytosine(4447)-C(5))-methyltransferase OS=Homo sapiens OX=9606 GN=NOP2 PE=1 SV=2	High	0	74.75	32	22	32	22	812	89.2	9.23	60.46
P49916	DNA ligase 3 OS=Homo sapiens OX=9606 GN=LIG3 PE=1 SV=2	High	0	74.51	25	24	29	24	1009	112.8	9.01	53.87
Q8WXI9	Transcriptional repressor p66-beta OS=Homo sapiens OX=9606 GN=GATAD2B PE=1 SV=1	High	0	74.249	44	18	48	16	593	65.2	9.7	78.6
P49848	Transcription initiation factor TFIID subunit 6 OS=Homo sapiens OX=9606 GN=TAF6 PE=1 SV=1	High	0	74.193	50	28	50	28	677	72.6	8.6	64.92
Q9BZJ0	Crooked neck-like protein 1 OS=Homo sapiens OX=9606 GN=CRNKL1 PE=1 SV=4	High	0	73.629	25	24	32	24	848	100.4	8	46.67
O43395	U4/U6 small nuclear ribonucleoprotein Prp3 OS=Homo sapiens OX=9606 GN=PRPF3 PE=1 SV=2	High	0	73.622	39	22	38	22	683	77.5	9.5	64.18
P16402	Histone H1.3 OS=Homo sapiens OX=9606 GN=H1-3 PE=1 SV=2	High	0	73.535	34	17	96	1	221	22.3	11.02	162.74
Q9Y5Q8	General transcription factor 3C polypeptide 5 OS=Homo sapiens OX=9606 GN=GTF3C5 PE=1 SV=2	High	0	73.315	42	24	50	24	519	59.5	6.9	78.36
P55884	Eukaryotic translation initiation factor 3 subunit B OS=Homo sapiens OX=9606 GN=EIF3B PE=1 SV=3	High	0	73.228	36	22	44	22	814	92.4	5	98.69
Q9UHW5	GPN-loop GTPase 3 OS=Homo sapiens OX=9606 GN=GPN3 PE=1 SV=2	High	0	72.875	51	12	54	12	284	32.7	4.5	122.54
Q9NYK5	Large ribosomal subunit protein mL39 OS=Homo sapiens OX=9606 GN=MRPL39 PE=1 SV=3	High	0	72.758	49	18	54	18	338	38.7	7.65	82.2
P46940	Ras GTPase-activating-like protein IQGAP1 OS=Homo sapiens OX=9606 GN=IQGAP1 PE=1 SV=1	High	0	72.609	23	27	35	27	1657	189.1	6.48	78.35
Q92466	DNA damage-binding protein 2 OS=Homo sapiens OX=9606 GN=DDB2 PE=1 SV=1	High	0	72.427	46	22	59	22	427	47.8	9.47	94.79
O95831	Apoptosis-inducing factor 1, mitochondrial OS=Homo sapiens OX=9606 GN=AIFM1 PE=1 SV=1	High	0	72.033	41	18	32	18	613	66.9	8.95	61.72
Q00403	Transcription initiation factor IIB OS=Homo sapiens OX=9606 GN=GTF2B PE=1 SV=1	High	0	71.852	65	19	32	19	316	34.8	8.35	54.53
P13647	Keratin, type II cytoskeletal 5 OS=Homo sapiens OX=9606 GN=KRT5 PE=1 SV=3	High	0	71.831	41	26	89	14	590	62.3	7.74	150.24
P08729	Keratin, type II cytoskeletal 7 OS=Homo sapiens OX=9606 GN=KRT7 PE=1 SV=5	High	0	71.722	51	22	48	16	469	51.4	5.48	83.26
Q8N7H5	RNA polymerase II-associated factor 1 homolog OS=Homo sapiens OX=9606 GN=PAF1 PE=1 SV=2	High	0	71.1	44	18	42	18	531	59.9	4.63	78.3
Q16576	Histone-binding protein RBBP7 OS=Homo sapiens OX=9606 GN=RBBP7 PE=1 SV=1	High	0	70.697	44	14	46	8	425	47.8	5.05	99.39
P78563	Double-stranded RNA-specific editase 1 OS=Homo sapiens OX=9606 GN=ADARB1 PE=1 SV=1	High	0	70.638	37	19	43	19	741	80.7	9.01	75.35
P55084	Trifunctional enzyme subunit beta, mitochondrial OS=Homo sapiens OX=9606 GN=HADHB PE=1 SV=3	High	0	70.518	46	21	43	21	474	51.3	9.41	57.26
Q9UIG0	Tyrosine-protein kinase BAZ1B OS=Homo sapiens OX=9606 GN=BAZ1B PE=1 SV=2	High	0	70.251	19	25	35	25	1483	170.8	8.48	60.28
P12235	ADP/ATP translocase 1 OS=Homo sapiens OX=9606 GN=SLC25A4 PE=1 SV=4	High	0	70.165	64	23	62	4	298	33	9.76	70.01
O95573	Fatty acid CoA ligase Acsl3 OS=Homo sapiens OX=9606 GN=ACSL3 PE=1 SV=3	High	0	70.084	38	22	38	20	720	80.4	8.38	64.12
O60568	Multifunctional procollagen lysine hydroxylase and glycosyltransferase LH3 OS=Homo sapiens OX=9606 GN=PLOD3 PE=1 SV=1	High	0	69.946	37	23	37	23	738	84.7	6.05	66.61
Q15542	Transcription initiation factor TFIID subunit 5 OS=Homo sapiens OX=9606 GN=TAF5 PE=1 SV=3	High	0	69.691	35	19	23	19	800	86.8	5.64	51.23
O43242	26S proteasome non-ATPase regulatory subunit 3 OS=Homo sapiens OX=9606 GN=PSMD3 PE=1 SV=2	High	0	69.448	38	22	38	22	534	60.9	8.44	58.84
Q9BTC8	Metastasis-associated protein MTA3 OS=Homo sapiens OX=9606 GN=MTA3 PE=1 SV=2	High	0	69.367	42	23	47	11	594	67.5	8.57	70.05
O95782	AP-2 complex subunit alpha-1 OS=Homo sapiens OX=9606 GN=AP2A1 PE=1 SV=3	High	0	69.254	29	24	33	16	977	107.5	7.03	66.37
P39023	Large ribosomal subunit protein uL3 OS=Homo sapiens OX=9606 GN=RPL3 PE=1 SV=2	High	0	68.965	45	21	49	21	403	46.1	10.18	68.49
Q9P015	Large ribosomal subunit protein uL15m OS=Homo sapiens OX=9606 GN=MRPL15 PE=1 SV=1	High	0	68.918	72	18	36	18	296	33.4	10.01	48.81
Q14697	Neutral alpha-glucosidase AB OS=Homo sapiens OX=9606 GN=GANAB PE=1 SV=3	High	0	68.759	25	17	28	17	944	106.8	6.14	57.83
Q96G25	Mediator of RNA polymerase II transcription subunit 8 OS=Homo sapiens OX=9606 GN=MED8 PE=1 SV=2	High	0	68.289	60	17	38	17	268	29.1	7.44	45.14
P17987	T-complex protein 1 subunit alpha OS=Homo sapiens OX=9606 GN=TCP1 PE=1 SV=1	High	0	68.049	47	21	36	21	556	60.3	6.11	69.88
P29372	DNA-3-methyladenine glycosylase OS=Homo sapiens OX=9606 GN=MPG PE=1 SV=3	High	0	68.018	65	18	55	18	298	32.8	9.57	81.29
P18124	Large ribosomal subunit protein uL30 OS=Homo sapiens OX=9606 GN=RPL7 PE=1 SV=1	High	0	67.659	54	20	44	20	248	29.2	10.65	65.74
O75367	Core histone macro-H2A.1 OS=Homo sapiens OX=9606 GN=MACROH2A1 PE=1 SV=5	High	0	67.593	51	16	52	16	369	39.2	9.83	85.82
Q8N3U4	Cohesin subunit SA-2 OS=Homo sapiens OX=9606 GN=STAG2 PE=1 SV=3	High	0	67.061	20	18	28	14	1231	141.2	5.43	63.93
P82650	Small ribosomal subunit protein mS22 OS=Homo sapiens OX=9606 GN=MRPS22 PE=1 SV=1	High	0	66.435	50	16	37	16	360	41.3	7.9	56.75
Q8N257	Histone H2B type 3-B OS=Homo sapiens OX=9606 GN=H2BC26 PE=1 SV=3	High	0	66.427	77	16	85	2	126	13.9	10.32	118.22
Q9H0S4	Probable ATP-dependent RNA helicase DDX47 OS=Homo sapiens OX=9606 GN=DDX47 PE=1 SV=1	High	0	66.381	43	17	31	17	455	50.6	9.1	61.93
Q6NZI2	Caveolae-associated protein 1 OS=Homo sapiens OX=9606 GN=CAVIN1 PE=1 SV=1	High	0	66.047	37	13	41	13	390	43.5	5.6	77.63
P48444	Coatomer subunit delta OS=Homo sapiens OX=9606 GN=ARCN1 PE=1 SV=1	High	0	65.993	52	25	46	25	511	57.2	6.21	69.82
Q75QN2	Integrator complex subunit 8 OS=Homo sapiens OX=9606 GN=INTS8 PE=1 SV=1	High	0	65.754	26	21	26	21	995	113	7.05	44.89
O14979	Heterogeneous nuclear ribonucleoprotein D-like OS=Homo sapiens OX=9606 GN=HNRNPDL PE=1 SV=3	High	0	65.708	42	20	74	17	420	46.4	9.57	115.93
Q9BUA3	Spindlin interactor and repressor of chromatin-binding protein OS=Homo sapiens OX=9606 GN=SPINDOC PE=1 SV=3	High	0	65.633	55	16	33	16	381	41	5.01	58.53
O15514	DNA-directed RNA polymerase II subunit RPB4 OS=Homo sapiens OX=9606 GN=POLR2D PE=1 SV=1	High	0	65.611	61	13	95	13	142	16.3	4.79	157.16
P42285	Exosome RNA helicase MTR4 OS=Homo sapiens OX=9606 GN=MTREX PE=1 SV=3	High	0	65.588	28	23	35	23	1042	117.7	6.52	69.44
Q05639	Elongation factor 1-alpha 2 OS=Homo sapiens OX=9606 GN=EEF1A2 PE=1 SV=1	High	0	65.488	27	13	59	2	463	50.4	9.03	89.82
Q13573	SNW domain-containing protein 1 OS=Homo sapiens OX=9606 GN=SNW1 PE=1 SV=1	High	0	65.355	41	19	39	19	536	61.5	9.52	69.46
P13674	Prolyl 4-hydroxylase subunit alpha-1 OS=Homo sapiens OX=9606 GN=P4HA1 PE=1 SV=2	High	0	65.227	41	17	33	17	534	61	6.01	66.56
Q99714	3-hydroxyacyl-CoA dehydrogenase type-2 OS=Homo sapiens OX=9606 GN=HSD17B10 PE=1 SV=3	High	0	65.122	64	13	40	13	261	26.9	7.78	66.93
P16401	Histone H1.5 OS=Homo sapiens OX=9606 GN=H1-5 PE=1 SV=3	High	0	65.105	38	16	82	11	226	22.6	10.92	97.93
O00425	Insulin-like growth factor 2 mRNA-binding protein 3 OS=Homo sapiens OX=9606 GN=IGF2BP3 PE=1 SV=2	High	0	64.986	42	21	52	17	579	63.7	8.87	91.16
Q9NVI7	ATPase family AAA domain-containing protein 3A OS=Homo sapiens OX=9606 GN=ATAD3A PE=1 SV=2	High	0	64.905	40	26	33	13	634	71.3	8.98	52.79
P02538	Keratin, type II cytoskeletal 6A OS=Homo sapiens OX=9606 GN=KRT6A PE=1 SV=3	High	0	64.502	36	21	75	3	564	60	8	130.19
Q07955	Serine/arginine-rich splicing factor 1 OS=Homo sapiens OX=9606 GN=SRSF1 PE=1 SV=2	High	0	64.392	65	18	43	17	248	27.7	10.36	62.99
P62318	Small nuclear ribonucleoprotein Sm D3 OS=Homo sapiens OX=9606 GN=SNRPD3 PE=1 SV=1	High	0	64.357	62	15	29	15	126	13.9	10.32	55.9
Q16352	Alpha-internexin OS=Homo sapiens OX=9606 GN=INA PE=1 SV=2	High	0	64.179	42	20	37	18	499	55.4	5.4	65.48
P05023	Sodium/potassium-transporting ATPase subunit alpha-1 OS=Homo sapiens OX=9606 GN=ATP1A1 PE=1 SV=1	High	0	64.03	26	21	30	21	1023	112.8	5.49	60.35
Q86VM9	Zinc finger CCCH domain-containing protein 18 OS=Homo sapiens OX=9606 GN=ZC3H18 PE=1 SV=2	High	0	63.271	28	20	37	20	953	106.3	8.32	58.8
Q9Y2X3	Nucleolar protein 58 OS=Homo sapiens OX=9606 GN=NOP58 PE=1 SV=1	High	0	63.172	38	17	30	17	529	59.5	8.92	59.44
Q96I24	Far upstream element-binding protein 3 OS=Homo sapiens OX=9606 GN=FUBP3 PE=1 SV=2	High	0	63.11	48	18	34	15	572	61.6	8.38	57.68
Q5TA45	Integrator complex subunit 11 OS=Homo sapiens OX=9606 GN=INTS11 PE=1 SV=2	High	0	63.107	33	16	34	16	600	67.6	8.06	52.83
P08779	Keratin, type I cytoskeletal 16 OS=Homo sapiens OX=9606 GN=KRT16 PE=1 SV=4	High	0	62.964	39	18	95	7	473	51.2	5.05	159.87
P82933	Small ribosomal subunit protein uS9m OS=Homo sapiens OX=9606 GN=MRPS9 PE=1 SV=2	High	0	62.432	40	16	34	16	396	45.8	9.51	71.99
P51398	Small ribosomal subunit protein mS29 OS=Homo sapiens OX=9606 GN=DAP3 PE=1 SV=1	High	0	62.389	44	18	37	18	398	45.5	8.88	67.64
Q6FI13	Histone H2A type 2-A OS=Homo sapiens OX=9606 GN=H2AC18 PE=1 SV=3	High	0	62.212	78	13	102	5	130	14.1	10.9	128.54
P05783	Keratin, type I cytoskeletal 18 OS=Homo sapiens OX=9606 GN=KRT18 PE=1 SV=2	High	0	61.763	43	16	37	13	430	48	5.45	60.51
P62269	Small ribosomal subunit protein uS13 OS=Homo sapiens OX=9606 GN=RPS18 PE=1 SV=3	High	0	61.665	68	16	45	16	152	17.7	10.99	65.76
P51648	Aldehyde dehydrogenase family 3 member A2 OS=Homo sapiens OX=9606 GN=ALDH3A2 PE=1 SV=1	High	0	61.437	31	18	38	17	485	54.8	7.88	62.53
P26373	Large ribosomal subunit protein eL13 OS=Homo sapiens OX=9606 GN=RPL13 PE=1 SV=4	High	0	61.361	60	17	38	17	211	24.2	11.65	57.11
O15042	U2 snRNP-associated SURP motif-containing protein OS=Homo sapiens OX=9606 GN=U2SURP PE=1 SV=2	High	0	61.32	26	20	40	20	1029	118.2	8.47	67.97
Q12873	Chromodomain-helicase-DNA-binding protein 3 OS=Homo sapiens OX=9606 GN=CHD3 PE=1 SV=3	High	0	61.296	7	14	33	1	2000	226.5	7.3	60.14
P04259	Keratin, type II cytoskeletal 6B OS=Homo sapiens OX=9606 GN=KRT6B PE=1 SV=5	High	0	61.296	32	20	80	1	564	60	8	155.74
Q93009	Ubiquitin carboxyl-terminal hydrolase 7 OS=Homo sapiens OX=9606 GN=USP7 PE=1 SV=2	High	0	60.642	26	25	41	25	1102	128.2	5.55	72.79
Q9BVP2	Guanine nucleotide-binding protein-like 3 OS=Homo sapiens OX=9606 GN=GNL3 PE=1 SV=2	High	0	60.058	38	17	37	17	549	62	9.16	77.19
Q96I25	Splicing factor 45 OS=Homo sapiens OX=9606 GN=RBM17 PE=1 SV=1	High	0	59.991	43	21	28	20	401	44.9	5.97	51.35
P11413	Glucose-6-phosphate 1-dehydrogenase OS=Homo sapiens OX=9606 GN=G6PD PE=1 SV=4	High	0	59.956	49	21	34	21	515	59.2	6.84	46.63
Q13330	Metastasis-associated protein MTA1 OS=Homo sapiens OX=9606 GN=MTA1 PE=1 SV=2	High	0	59.818	33	21	53	9	715	80.7	9.26	81.14
P78371	T-complex protein 1 subunit beta OS=Homo sapiens OX=9606 GN=CCT2 PE=1 SV=4	High	0	59.747	46	20	39	20	535	57.5	6.46	61.96
P62805	Histone H4 OS=Homo sapiens OX=9606 GN=H4C1 PE=1 SV=2	High	0	59.31	60	11	79	11	103	11.4	11.36	109.98
Q96GM5	SWI/SNF-related matrix-associated actin-dependent regulator of chromatin subfamily D member 1 OS=Homo sapiens OX=9606 GN=SMARCD1 PE=1 SV=2	High	0	59.168	41	14	29	12	515	58.2	9.25	64.4
P67809	Y-box-binding protein 1 OS=Homo sapiens OX=9606 GN=YBX1 PE=1 SV=3	High	0	59.162	65	12	30	9	324	35.9	9.88	65.78
Q96DI7	U5 small nuclear ribonucleoprotein 40 kDa protein OS=Homo sapiens OX=9606 GN=SNRNP40 PE=1 SV=1	High	0	58.789	60	18	25	18	357	39.3	8.1	26.37
P31040	Succinate dehydrogenase [ubiquinone] flavoprotein subunit, mitochondrial OS=Homo sapiens OX=9606 GN=SDHA PE=1 SV=2	High	0	58.715	27	15	41	15	664	72.6	7.39	80.53
Q02809	Procollagen-lysine,2-oxoglutarate 5-dioxygenase 1 OS=Homo sapiens OX=9606 GN=PLOD1 PE=1 SV=2	High	0	58.7	29	17	32	17	727	83.5	6.95	61.35
Q9Y2J2	Band 4.1-like protein 3 OS=Homo sapiens OX=9606 GN=EPB41L3 PE=1 SV=2	High	0	58.682	21	17	25	17	1087	120.6	5.19	60.54
P09661	U2 small nuclear ribonucleoprotein A' OS=Homo sapiens OX=9606 GN=SNRPA1 PE=1 SV=2	High	0	58.439	83	21	52	21	255	28.4	8.62	66.72
Q6P9B9	Integrator complex subunit 5 OS=Homo sapiens OX=9606 GN=INTS5 PE=1 SV=1	High	0	58.398	18	16	26	16	1019	107.9	7.05	40.67
O43513	Mediator of RNA polymerase II transcription subunit 7 OS=Homo sapiens OX=9606 GN=MED7 PE=1 SV=1	High	0	57.711	53	10	29	10	233	27.2	5.78	58.08
Q9BWM7	Sideroflexin-3 OS=Homo sapiens OX=9606 GN=SFXN3 PE=1 SV=3	High	0	57.577	59	15	45	13	321	35.5	9.1	77.27
Q15007	Pre-mRNA-splicing regulator WTAP OS=Homo sapiens OX=9606 GN=WTAP PE=1 SV=2	High	0	57.43	39	14	29	14	396	44.2	5.19	57.81
Q69YN4	Protein virilizer homolog OS=Homo sapiens OX=9606 GN=VIRMA PE=1 SV=2	High	0	57.288	14	21	34	21	1812	201.9	5.01	56.09
Q15365	Poly(rC)-binding protein 1 OS=Homo sapiens OX=9606 GN=PCBP1 PE=1 SV=2	High	0	56.842	51	14	28	8	356	37.5	7.09	62.32
P55036	26S proteasome non-ATPase regulatory subunit 4 OS=Homo sapiens OX=9606 GN=PSMD4 PE=1 SV=1	High	0	56.549	45	14	22	14	377	40.7	4.79	40.87
P26641	Elongation factor 1-gamma OS=Homo sapiens OX=9606 GN=EEF1G PE=1 SV=3	High	0	55.813	30	15	30	15	437	50.1	6.67	57.71
Q7L7L0	Histone H2A type 3 OS=Homo sapiens OX=9606 GN=H2AC25 PE=1 SV=3	High	0	55.733	53	11	93	3	130	14.1	11.05	132.72
P62263	Small ribosomal subunit protein uS11 OS=Homo sapiens OX=9606 GN=RPS14 PE=1 SV=3	High	0	55.627	51	10	32	10	151	16.3	10.05	55.88
P11498	Pyruvate carboxylase, mitochondrial OS=Homo sapiens OX=9606 GN=PC PE=1 SV=2	High	0	55.491	22	20	27	20	1178	129.6	6.84	54.05
Q4G0J3	La-related protein 7 OS=Homo sapiens OX=9606 GN=LARP7 PE=1 SV=1	High	0	55.486	36	19	31	19	582	66.9	9.55	67.19
P51531	Probable global transcription activator SNF2L2 OS=Homo sapiens OX=9606 GN=SMARCA2 PE=1 SV=2	High	0	55.234	15	21	36	7	1590	181.2	7.2	55.72
Q03252	Lamin-B2 OS=Homo sapiens OX=9606 GN=LMNB2 PE=1 SV=4	High	0	55.023	29	18	28	14	620	69.9	5.59	52.29
Q9BQA1	Methylosome protein WDR77 OS=Homo sapiens OX=9606 GN=WDR77 PE=1 SV=1	High	0	54.968	35	11	38	11	342	36.7	5.17	68.38
Q9BUQ8	Probable ATP-dependent RNA helicase DDX23 OS=Homo sapiens OX=9606 GN=DDX23 PE=1 SV=3	High	0	54.892	28	23	29	23	820	95.5	9.55	51.91
Q86W42	THO complex subunit 6 homolog OS=Homo sapiens OX=9606 GN=THOC6 PE=1 SV=1	High	0	54.675	57	18	43	18	341	37.5	7.43	56.31
P39019	Small ribosomal subunit protein eS19 OS=Homo sapiens OX=9606 GN=RPS19 PE=1 SV=2	High	0	54.308	83	16	26	16	145	16.1	10.32	43.35
P62979	Ubiquitin-ribosomal protein eS31 fusion protein OS=Homo sapiens OX=9606 GN=RPS27A PE=1 SV=2	High	0	54.217	60	13	113	13	156	18	9.64	174.93
O76021	Ribosomal L1 domain-containing protein 1 OS=Homo sapiens OX=9606 GN=RSL1D1 PE=1 SV=3	High	0	54.151	38	16	48	16	490	54.9	10.13	67.13
P63010	AP-2 complex subunit beta OS=Homo sapiens OX=9606 GN=AP2B1 PE=1 SV=1	High	0	54.059	20	19	23	19	937	104.5	5.38	37.63
Q02978	Mitochondrial 2-oxoglutarate/malate carrier protein OS=Homo sapiens OX=9606 GN=SLC25A11 PE=1 SV=3	High	0	53.857	47	13	24	13	314	34	9.91	54.21
Q92614	Unconventional myosin-XVIIIa OS=Homo sapiens OX=9606 GN=MYO18A PE=1 SV=3	High	0	53.683	13	19	24	19	2054	233	6.3	40.59
Q96MU7	YTH domain-containing protein 1 OS=Homo sapiens OX=9606 GN=YTHDC1 PE=1 SV=3	High	0	53.621	21	15	25	15	727	84.6	6.23	40.92
P62333	26S proteasome regulatory subunit 10B OS=Homo sapiens OX=9606 GN=PSMC6 PE=1 SV=1	High	0	53.317	57	17	33	17	389	44.1	7.49	50.89
Q6IE81	Protein Jade-1 OS=Homo sapiens OX=9606 GN=JADE1 PE=1 SV=1	High	0	53.236	26	23	32	22	842	95.5	7.91	45.78
P13639	Elongation factor 2 OS=Homo sapiens OX=9606 GN=EEF2 PE=1 SV=4	High	0	53.044	18	16	23	15	858	95.3	6.83	45.27
P62913	Large ribosomal subunit protein uL5 OS=Homo sapiens OX=9606 GN=RPL11 PE=1 SV=2	High	0	52.954	49	15	39	15	178	20.2	9.6	69.22
Q9BRJ2	Large ribosomal subunit protein mL45 OS=Homo sapiens OX=9606 GN=MRPL45 PE=1 SV=2	High	0	52.916	59	14	32	14	306	35.3	9.03	44.63
Q92522	Histone H1.10 OS=Homo sapiens OX=9606 GN=H1-10 PE=1 SV=1	High	0	52.853	48	13	48	13	213	22.5	10.76	89.48
Q96A33	PAT complex subunit CCDC47 OS=Homo sapiens OX=9606 GN=CCDC47 PE=1 SV=1	High	0	52.828	38	13	23	13	483	55.8	4.87	47.29
Q8IXB1	DnaJ homolog subfamily C member 10 OS=Homo sapiens OX=9606 GN=DNAJC10 PE=1 SV=2	High	0	52.825	22	15	25	15	793	91	7.18	45.62
Q13310	Polyadenylate-binding protein 4 OS=Homo sapiens OX=9606 GN=PABPC4 PE=1 SV=1	High	0	52.677	22	13	35	6	644	70.7	9.26	85.49
Q8IWX8	Calcium homeostasis endoplasmic reticulum protein OS=Homo sapiens OX=9606 GN=CHERP PE=1 SV=3	High	0	52.634	22	19	27	19	916	103.6	9.04	48.18
Q92922	SWI/SNF complex subunit SMARCC1 OS=Homo sapiens OX=9606 GN=SMARCC1 PE=1 SV=3	High	0	52.492	15	14	31	7	1105	122.8	5.76	60.82
Q9NV88	Integrator complex subunit 9 OS=Homo sapiens OX=9606 GN=INTS9 PE=1 SV=2	High	0	52.068	32	17	32	17	658	73.8	6.33	58.01
P36542	ATP synthase subunit gamma, mitochondrial OS=Homo sapiens OX=9606 GN=ATP5F1C PE=1 SV=1	High	0	51.946	38	13	26	13	298	33	9.22	46.68
P37108	Signal recognition particle 14 kDa protein OS=Homo sapiens OX=9606 GN=SRP14 PE=1 SV=2	High	0	51.931	75	12	39	12	136	14.6	10.04	66.64
Q13127	RE1-silencing transcription factor OS=Homo sapiens OX=9606 GN=REST PE=1 SV=3	High	0	51.804	19	16	28	16	1097	121.8	6.74	59.08
P07900	Heat shock protein HSP 90-alpha OS=Homo sapiens OX=9606 GN=HSP90AA1 PE=1 SV=5	High	0	51.587	18	13	20	4	732	84.6	5.02	44.98
Q9BZK7	F-box-like/WD repeat-containing protein TBL1XR1 OS=Homo sapiens OX=9606 GN=TBL1XR1 PE=1 SV=1	High	0	51.553	35	13	25	9	514	55.6	5.55	57.58
Q14241	Elongin-A OS=Homo sapiens OX=9606 GN=ELOA PE=1 SV=3	High	0	51.383	22	16	25	16	772	87.2	9.57	50.62
Q13200	26S proteasome non-ATPase regulatory subunit 2 OS=Homo sapiens OX=9606 GN=PSMD2 PE=1 SV=3	High	0	51.21	20	14	24	14	908	100.1	5.2	33
O14802	DNA-directed RNA polymerase III subunit RPC1 OS=Homo sapiens OX=9606 GN=POLR3A PE=1 SV=2	High	0	50.97	16	20	24	19	1390	155.5	8.48	29.72
Q8N1G1	RNA exonuclease 1 homolog OS=Homo sapiens OX=9606 GN=REXO1 PE=1 SV=3	High	0	50.941	23	22	39	22	1221	131.4	8.95	59.17
Q969V3	BOS complex subunit NCLN OS=Homo sapiens OX=9606 GN=NCLN PE=1 SV=2	High	0	50.244	31	14	22	14	563	62.9	6.89	34.81
O14579	Coatomer subunit epsilon OS=Homo sapiens OX=9606 GN=COPE PE=1 SV=3	High	0	49.653	54	13	25	13	308	34.5	5.12	49.07
P62280	Small ribosomal subunit protein uS17 OS=Homo sapiens OX=9606 GN=RPS11 PE=1 SV=3	High	0	49.641	49	17	40	17	158	18.4	10.3	61.01
P61254	Large ribosomal subunit protein uL24 OS=Homo sapiens OX=9606 GN=RPL26 PE=1 SV=1	High	0	49.558	56	15	47	15	145	17.2	10.55	39.74
P08195	Amino acid transporter heavy chain SLC3A2 OS=Homo sapiens OX=9606 GN=SLC3A2 PE=1 SV=3	High	0	48.96	27	12	34	12	630	68	5.01	69.08
O15372	Eukaryotic translation initiation factor 3 subunit H OS=Homo sapiens OX=9606 GN=EIF3H PE=1 SV=1	High	0	48.742	45	14	36	14	352	39.9	6.54	44.4
Q8WUA4	General transcription factor 3C polypeptide 2 OS=Homo sapiens OX=9606 GN=GTF3C2 PE=1 SV=2	High	0	48.557	29	18	30	18	911	100.6	7.31	56.39
Q7L2H7	Eukaryotic translation initiation factor 3 subunit M OS=Homo sapiens OX=9606 GN=EIF3M PE=1 SV=1	High	0	48.471	43	10	31	10	374	42.5	5.63	64.56
P51114	RNA-binding protein FXR1 OS=Homo sapiens OX=9606 GN=FXR1 PE=1 SV=3	High	0	48.449	19	12	27	10	621	69.7	6.15	62.15
Q9H9B4	Sideroflexin-1 OS=Homo sapiens OX=9606 GN=SFXN1 PE=1 SV=4	High	0	48.239	52	13	26	11	322	35.6	9.07	38.61
P13984	General transcription factor IIF subunit 2 OS=Homo sapiens OX=9606 GN=GTF2F2 PE=1 SV=2	High	0	48.084	48	13	20	13	249	28.4	9.23	26
Q9HCE1	Helicase MOV-10 OS=Homo sapiens OX=9606 GN=MOV10 PE=1 SV=2	High	0	48.059	19	16	20	16	1003	113.6	8.82	45.52
P60842	Eukaryotic initiation factor 4A-I OS=Homo sapiens OX=9606 GN=EIF4A1 PE=1 SV=1	High	0	47.862	30	10	18	9	406	46.1	5.48	38.7
Q7Z2W4	Zinc finger CCCH-type antiviral protein 1 OS=Homo sapiens OX=9606 GN=ZC3HAV1 PE=1 SV=3	High	0	47.598	24	17	36	17	902	101.4	8.4	76.13
Q8NFW8	N-acylneuraminate cytidylyltransferase OS=Homo sapiens OX=9606 GN=CMAS PE=1 SV=2	High	0	47.332	31	12	23	12	434	48.3	7.93	34.67
Q9H307	Pinin OS=Homo sapiens OX=9606 GN=PNN PE=1 SV=5	High	0	47.299	27	17	31	17	717	81.6	7.14	48.88
O75694	Nuclear pore complex protein Nup155 OS=Homo sapiens OX=9606 GN=NUP155 PE=1 SV=1	High	0	47.211	13	12	18	12	1391	155.1	6.16	48.6
Q8N9R8	Protein SCAI OS=Homo sapiens OX=9606 GN=SCAI PE=1 SV=2	High	0	47.195	27	14	22	14	606	70.4	8.6	36.12
Q9P2I0	Cleavage and polyadenylation specificity factor subunit 2 OS=Homo sapiens OX=9606 GN=CPSF2 PE=1 SV=2	High	0	47.172	23	14	16	14	782	88.4	5.11	32.82
O00303	Eukaryotic translation initiation factor 3 subunit F OS=Homo sapiens OX=9606 GN=EIF3F PE=1 SV=1	High	0	47.046	31	12	24	12	357	37.5	5.45	42.72
Q9BTC0	Death-inducer obliterator 1 OS=Homo sapiens OX=9606 GN=DIDO1 PE=1 SV=5	High	0	46.892	12	18	31	18	2240	243.7	7.88	51.19
Q15366	Poly(rC)-binding protein 2 OS=Homo sapiens OX=9606 GN=PCBP2 PE=1 SV=1	High	0	46.885	32	11	26	5	365	38.6	6.79	51.19
Q68CP9	AT-rich interactive domain-containing protein 2 OS=Homo sapiens OX=9606 GN=ARID2 PE=1 SV=2	High	0	46.761	14	18	30	18	1835	197.3	7.42	52.93
Q14966	Zinc finger protein 638 OS=Homo sapiens OX=9606 GN=ZNF638 PE=1 SV=2	High	0	46.596	12	19	30	19	1978	220.5	6.38	40.14
Q00325	Solute carrier family 25 member 3 OS=Homo sapiens OX=9606 GN=SLC25A3 PE=1 SV=2	High	0	46.512	40	19	35	19	362	40.1	9.38	45.1
Q9NVM9	Integrator complex subunit 13 OS=Homo sapiens OX=9606 GN=INTS13 PE=1 SV=2	High	0	46.487	27	16	30	16	706	80.2	6.7	55.87
P14868	Aspartate--tRNA ligase, cytoplasmic OS=Homo sapiens OX=9606 GN=DARS1 PE=1 SV=2	High	0	46.322	45	17	25	17	501	57.1	6.55	41.31
Q9NWS0	PIH1 domain-containing protein 1 OS=Homo sapiens OX=9606 GN=PIH1D1 PE=1 SV=1	High	0	46.265	44	10	20	10	290	32.3	5.14	48.19
Q08J23	RNA cytosine C(5)-methyltransferase NSUN2 OS=Homo sapiens OX=9606 GN=NSUN2 PE=1 SV=2	High	0	46.176	27	18	21	18	767	86.4	6.77	34.27
Q562R1	Beta-actin-like protein 2 OS=Homo sapiens OX=9606 GN=ACTBL2 PE=1 SV=2	High	0	45.967	23	9	50	2	376	42	5.59	80.38
P35998	26S proteasome regulatory subunit 7 OS=Homo sapiens OX=9606 GN=PSMC2 PE=1 SV=3	High	0	45.811	40	15	17	15	433	48.6	5.95	32.16
Q9HCC0	Methylcrotonoyl-CoA carboxylase beta chain, mitochondrial OS=Homo sapiens OX=9606 GN=MCCC2 PE=1 SV=1	High	0	45.446	24	12	21	12	563	61.3	7.68	41.06
Q9H7N4	Splicing factor, arginine/serine-rich 19 OS=Homo sapiens OX=9606 GN=SCAF1 PE=1 SV=3	High	0	45.284	11	15	29	14	1312	139.2	9.25	55.04
Q96CW1	AP-2 complex subunit mu OS=Homo sapiens OX=9606 GN=AP2M1 PE=1 SV=2	High	0	45.281	39	17	26	17	435	49.6	9.54	34.74
O00567	Nucleolar protein 56 OS=Homo sapiens OX=9606 GN=NOP56 PE=1 SV=4	High	0	45.193	25	14	24	14	594	66	9.19	41.5
Q99575	Ribonucleases P/MRP protein subunit POP1 OS=Homo sapiens OX=9606 GN=POP1 PE=1 SV=2	High	0	45.19	22	16	21	16	1024	114.6	9.22	29.37
Q96DV4	Large ribosomal subunit protein mL38 OS=Homo sapiens OX=9606 GN=MRPL38 PE=1 SV=2	High	0	45.161	39	16	34	16	380	44.6	7.53	50.98
Q13838	Spliceosome RNA helicase DDX39B OS=Homo sapiens OX=9606 GN=DDX39B PE=1 SV=1	High	0	45.144	39	16	29	6	428	49	5.67	43.73
Q03164	Histone-lysine N-methyltransferase 2A OS=Homo sapiens OX=9606 GN=KMT2A PE=1 SV=5	High	0	45.103	5	15	24	15	3969	431.5	9.09	35.69
Q14498	RNA-binding protein 39 OS=Homo sapiens OX=9606 GN=RBM39 PE=1 SV=2	High	0	45.072	26	11	27	11	530	59.3	10.1	54.69
Q9BQ39	ATP-dependent RNA helicase DDX50 OS=Homo sapiens OX=9606 GN=DDX50 PE=1 SV=1	High	0	44.93	25	16	30	15	737	82.5	9.17	45.58
Q6YN16	Hydroxysteroid dehydrogenase-like protein 2 OS=Homo sapiens OX=9606 GN=HSDL2 PE=1 SV=1	High	0	44.927	36	13	26	13	418	45.4	7.99	43.25
Q9H9J2	Large ribosomal subunit protein mL44 OS=Homo sapiens OX=9606 GN=MRPL44 PE=1 SV=1	High	0	44.877	39	14	41	14	332	37.5	8.4	64.75
P16615	Sarcoplasmic/endoplasmic reticulum calcium ATPase 2 OS=Homo sapiens OX=9606 GN=ATP2A2 PE=1 SV=1	High	0	44.87	17	13	17	6	1042	114.7	5.34	39.33
Q15428	Splicing factor 3A subunit 2 OS=Homo sapiens OX=9606 GN=SF3A2 PE=1 SV=2	High	0	44.782	32	13	27	13	464	49.2	9.64	44.62
P33176	Kinesin-1 heavy chain OS=Homo sapiens OX=9606 GN=KIF5B PE=1 SV=1	High	0	44.711	16	13	16	13	963	109.6	6.51	39.01
P29083	General transcription factor IIE subunit 1 OS=Homo sapiens OX=9606 GN=GTF2E1 PE=1 SV=2	High	0	44.403	29	10	23	10	439	49.4	4.82	43.13
Q08379	Golgin subfamily A member 2 OS=Homo sapiens OX=9606 GN=GOLGA2 PE=1 SV=3	High	0	44.396	15	11	18	11	1002	113	5.02	51.58
Q92552	Small ribosomal subunit protein mS27 OS=Homo sapiens OX=9606 GN=MRPS27 PE=1 SV=3	High	0	44.32	47	15	33	15	414	47.6	6.18	48.86
Q92900	Regulator of nonsense transcripts 1 OS=Homo sapiens OX=9606 GN=UPF1 PE=1 SV=2	High	0	44.167	21	18	21	18	1129	124.3	6.61	34.51
P60228	Eukaryotic translation initiation factor 3 subunit E OS=Homo sapiens OX=9606 GN=EIF3E PE=1 SV=1	High	0	43.979	40	18	27	18	445	52.2	6.04	36.35
O14980	Exportin-1 OS=Homo sapiens OX=9606 GN=XPO1 PE=1 SV=1	High	0	43.934	18	14	18	14	1071	123.3	6.06	34.57
Q96GQ7	Probable ATP-dependent RNA helicase DDX27 OS=Homo sapiens OX=9606 GN=DDX27 PE=1 SV=2	High	0	43.919	25	19	19	19	796	89.8	9.28	39.01
Q15291	Retinoblastoma-binding protein 5 OS=Homo sapiens OX=9606 GN=RBBP5 PE=1 SV=2	High	0	43.51	31	15	25	15	538	59.1	5.1	42.63
Q13123	Protein Red OS=Homo sapiens OX=9606 GN=IK PE=1 SV=3	High	0	43.472	32	15	22	15	557	65.6	6.64	39.94
Q7L2E3	ATP-dependent RNA helicase DHX30 OS=Homo sapiens OX=9606 GN=DHX30 PE=1 SV=1	High	0	43.403	15	17	20	17	1194	133.9	8.78	34.39
P63244	Small ribosomal subunit protein RACK1 OS=Homo sapiens OX=9606 GN=RACK1 PE=1 SV=3	High	0	43.34	40	13	19	13	317	35.1	7.69	34.84
P07237	Protein disulfide-isomerase OS=Homo sapiens OX=9606 GN=P4HB PE=1 SV=3	High	0	43.249	32	15	20	15	508	57.1	4.87	32.73
P62847	Small ribosomal subunit protein eS24 OS=Homo sapiens OX=9606 GN=RPS24 PE=1 SV=1	High	0	43.231	46	9	27	9	133	15.4	10.78	33.04
Q86XK2	F-box only protein 11 OS=Homo sapiens OX=9606 GN=FBXO11 PE=1 SV=3	High	0	43.073	23	14	24	14	927	103.5	6.99	50.85
Q13148	TAR DNA-binding protein 43 OS=Homo sapiens OX=9606 GN=TARDBP PE=1 SV=1	High	0	42.991	19	9	39	9	414	44.7	6.19	46.45
P50991	T-complex protein 1 subunit delta OS=Homo sapiens OX=9606 GN=CCT4 PE=1 SV=4	High	0	42.99	33	16	22	16	539	57.9	7.83	40.42
P51610	Host cell factor 1 OS=Homo sapiens OX=9606 GN=HCFC1 PE=1 SV=2	High	0	42.708	11	17	32	17	2035	208.6	7.46	39.5
Q02539	Histone H1.1 OS=Homo sapiens OX=9606 GN=H1-1 PE=1 SV=3	High	0	42.607	22	10	44	1	215	21.8	10.99	67.92
Q96CB8	Integrator complex subunit 12 OS=Homo sapiens OX=9606 GN=INTS12 PE=1 SV=1	High	0	42.514	47	15	29	15	462	48.8	9.69	45.67
O96019	Actin-like protein 6A OS=Homo sapiens OX=9606 GN=ACTL6A PE=1 SV=1	High	0	42.448	35	12	20	12	429	47.4	5.6	27.25
Q9Y3Y2	Chromatin target of PRMT1 protein OS=Homo sapiens OX=9606 GN=CHTOP PE=1 SV=2	High	0	42.414	29	7	15	7	248	26.4	12.23	29.83
P25440	Bromodomain-containing protein 2 OS=Homo sapiens OX=9606 GN=BRD2 PE=1 SV=2	High	0	42.294	22	14	19	13	801	88	9.09	37.52
Q13616	Cullin-1 OS=Homo sapiens OX=9606 GN=CUL1 PE=1 SV=2	High	0	42.209	20	13	17	13	776	89.6	8	28.69
O75152	Zinc finger CCCH domain-containing protein 11A OS=Homo sapiens OX=9606 GN=ZC3H11A PE=1 SV=3	High	0	42.16	21	14	24	14	810	89.1	8.37	32.83
Q6PD62	RNA polymerase-associated protein CTR9 homolog OS=Homo sapiens OX=9606 GN=CTR9 PE=1 SV=1	High	0	42.149	19	17	22	17	1173	133.4	6.77	19.58
P50613	Cyclin-dependent kinase 7 OS=Homo sapiens OX=9606 GN=CDK7 PE=1 SV=1	High	0	42.027	30	14	21	13	346	39	8.47	47.07
Q9NTJ3	Structural maintenance of chromosomes protein 4 OS=Homo sapiens OX=9606 GN=SMC4 PE=1 SV=2	High	0	42.026	18	20	21	20	1288	147.1	6.79	28.84
Q9NWH9	SAFB-like transcription modulator OS=Homo sapiens OX=9606 GN=SLTM PE=1 SV=2	High	0	42.006	18	13	24	13	1034	117.1	7.87	55.77
P53007	Tricarboxylate transport protein, mitochondrial OS=Homo sapiens OX=9606 GN=SLC25A1 PE=1 SV=2	High	0	41.486	37	13	23	13	311	34	9.89	29.39
Q14764	Major vault protein OS=Homo sapiens OX=9606 GN=MVP PE=1 SV=4	High	0	41.447	22	15	23	15	893	99.3	5.48	46.96
Q9Y2Q9	Small ribosomal subunit protein bS1m OS=Homo sapiens OX=9606 GN=MRPS28 PE=1 SV=1	High	0	41.44	58	13	32	13	187	20.8	9.1	51.93
P28370	Probable global transcription activator SNF2L1 OS=Homo sapiens OX=9606 GN=SMARCA1 PE=1 SV=2	High	0	41.414	11	13	22	1	1054	122.5	8.09	42.22
Q9H6F5	Coiled-coil domain-containing protein 86 OS=Homo sapiens OX=9606 GN=CCDC86 PE=1 SV=1	High	0	41.404	41	11	18	11	360	40.2	10.33	34.11
Q96C12	Armadillo repeat-containing protein 5 OS=Homo sapiens OX=9606 GN=ARMC5 PE=1 SV=2	High	0	41.372	21	15	16	15	935	97.6	7.11	25.03
O00148	ATP-dependent RNA helicase DDX39A OS=Homo sapiens OX=9606 GN=DDX39A PE=1 SV=2	High	0	41.263	37	16	28	6	427	49.1	5.68	41.11
P30153	Serine/threonine-protein phosphatase 2A 65 kDa regulatory subunit A alpha isoform OS=Homo sapiens OX=9606 GN=PPP2R1A PE=1 SV=4	High	0	41.193	26	13	20	8	589	65.3	5.11	33.23
Q07666	KH domain-containing, RNA-binding, signal transduction-associated protein 1 OS=Homo sapiens OX=9606 GN=KHDRBS1 PE=1 SV=1	High	0	41.096	28	12	28	12	443	48.2	8.66	13.17
Q9H944	Mediator of RNA polymerase II transcription subunit 20 OS=Homo sapiens OX=9606 GN=MED20 PE=1 SV=1	High	0	40.894	55	11	34	11	212	23.2	6.87	50.54
P17980	26S proteasome regulatory subunit 6A OS=Homo sapiens OX=9606 GN=PSMC3 PE=1 SV=3	High	0	40.799	37	13	19	13	439	49.2	5.24	33.73
Q96T37	RNA-binding protein 15 OS=Homo sapiens OX=9606 GN=RBM15 PE=1 SV=2	High	0	40.781	18	15	22	14	977	107.1	10.08	33.55
Q9NZI8	Insulin-like growth factor 2 mRNA-binding protein 1 OS=Homo sapiens OX=9606 GN=IGF2BP1 PE=1 SV=2	High	0	40.63	34	16	28	13	577	63.4	9.2	45.12
O94973	AP-2 complex subunit alpha-2 OS=Homo sapiens OX=9606 GN=AP2A2 PE=1 SV=2	High	0	40.584	17	14	20	6	939	103.9	6.96	42.87
P62995	Transformer-2 protein homolog beta OS=Homo sapiens OX=9606 GN=TRA2B PE=1 SV=1	High	0	40.547	35	15	39	13	288	33.6	11.25	37.2
P49959	Double-strand break repair protein MRE11 OS=Homo sapiens OX=9606 GN=MRE11 PE=1 SV=3	High	0	40.535	22	15	30	15	708	80.5	5.9	48.93
P22087	rRNA 2'-O-methyltransferase fibrillarin OS=Homo sapiens OX=9606 GN=FBL PE=1 SV=2	High	0	40.329	49	14	20	14	321	33.8	10.18	20.87
P62191	26S proteasome regulatory subunit 4 OS=Homo sapiens OX=9606 GN=PSMC1 PE=1 SV=1	High	0	40.169	33	14	22	14	440	49.2	6.21	38.06
P12004	Proliferating cell nuclear antigen OS=Homo sapiens OX=9606 GN=PCNA PE=1 SV=1	High	0	40.06	52	13	20	13	261	28.8	4.69	34.38
Q9UK61	Protein TASOR OS=Homo sapiens OX=9606 GN=TASOR PE=1 SV=3	High	0	40.013	10	16	21	16	1670	188.9	5.8	26.51
P62249	Small ribosomal subunit protein uS9 OS=Homo sapiens OX=9606 GN=RPS16 PE=1 SV=2	High	0	39.989	58	12	20	12	146	16.4	10.21	32.7
Q9Y4W6	AFG3-like protein 2 OS=Homo sapiens OX=9606 GN=AFG3L2 PE=1 SV=2	High	0	39.824	22	17	30	17	797	88.5	8.66	54.55
Q14203	Dynactin subunit 1 OS=Homo sapiens OX=9606 GN=DCTN1 PE=1 SV=3	High	0	39.817	15	14	20	14	1278	141.6	5.81	33.42
Q9BY44	Eukaryotic translation initiation factor 2A OS=Homo sapiens OX=9606 GN=EIF2A PE=1 SV=3	High	0	39.772	39	15	18	15	585	64.9	8.87	27.79
Q9BZE1	Large ribosomal subunit protein mL37 OS=Homo sapiens OX=9606 GN=MRPL37 PE=1 SV=2	High	0	39.684	40	14	38	14	423	48.1	8.59	38.08
Q9Y4B5	Microtubule cross-linking factor 1 OS=Homo sapiens OX=9606 GN=MTCL1 PE=1 SV=5	High	0	39.678	9	13	17	11	1905	209.4	6.43	30.69
Q96HR3	Mediator of RNA polymerase II transcription subunit 30 OS=Homo sapiens OX=9606 GN=MED30 PE=1 SV=1	High	0	39.455	57	10	34	10	178	20.3	8.27	47.12
P62753	Small ribosomal subunit protein eS6 OS=Homo sapiens OX=9606 GN=RPS6 PE=1 SV=1	High	0	39.448	41	11	19	11	249	28.7	10.84	34.68
O60216	Double-strand-break repair protein rad21 homolog OS=Homo sapiens OX=9606 GN=RAD21 PE=1 SV=2	High	0	39.395	26	13	23	13	631	71.6	4.65	42.91
Q969G3	SWI/SNF-related matrix-associated actin-dependent regulator of chromatin subfamily E member 1 OS=Homo sapiens OX=9606 GN=SMARCE1 PE=1 SV=2	High	0	39.293	26	11	20	11	411	46.6	4.88	40.49
Q9BQG0	Myb-binding protein 1A OS=Homo sapiens OX=9606 GN=MYBBP1A PE=1 SV=2	High	0	39.226	16	18	21	18	1328	148.8	9.28	26.6
P51946	Cyclin-H OS=Homo sapiens OX=9606 GN=CCNH PE=1 SV=1	High	0	39.187	41	13	18	13	323	37.6	7.15	31.33
Q16891	MICOS complex subunit MIC60 OS=Homo sapiens OX=9606 GN=IMMT PE=1 SV=1	High	0	39.135	27	16	19	16	758	83.6	6.48	24.7
P62888	Large ribosomal subunit protein eL30 OS=Homo sapiens OX=9606 GN=RPL30 PE=1 SV=2	High	0	39.049	77	10	23	10	115	12.8	9.63	37.94
P61163	Alpha-centractin OS=Homo sapiens OX=9606 GN=ACTR1A PE=1 SV=1	High	0	38.948	36	11	25	11	376	42.6	6.64	31.81
P62826	GTP-binding nuclear protein Ran OS=Homo sapiens OX=9606 GN=RAN PE=1 SV=3	High	0	38.822	38	10	35	10	216	24.4	7.49	50.22
P05388	Large ribosomal subunit protein uL10 OS=Homo sapiens OX=9606 GN=RPLP0 PE=1 SV=1	High	0	38.4	46	12	38	12	317	34.3	5.97	55.79
P17858	ATP-dependent 6-phosphofructokinase, liver type OS=Homo sapiens OX=9606 GN=PFKL PE=1 SV=6	High	0	38.391	16	9	17	6	780	85	7.5	36.17
O60508	Pre-mRNA-processing factor 17 OS=Homo sapiens OX=9606 GN=CDC40 PE=1 SV=1	High	0	38.39	30	12	22	12	579	65.5	7.06	51.01
O00231	26S proteasome non-ATPase regulatory subunit 11 OS=Homo sapiens OX=9606 GN=PSMD11 PE=1 SV=3	High	0	38.229	36	13	18	13	422	47.4	6.48	36.24
Q8IX12	Cell division cycle and apoptosis regulator protein 1 OS=Homo sapiens OX=9606 GN=CCAR1 PE=1 SV=2	High	0	38.206	15	13	18	13	1150	132.7	5.76	32.08
Q9BYD3	Large ribosomal subunit protein uL4m OS=Homo sapiens OX=9606 GN=MRPL4 PE=1 SV=1	High	0	38.076	36	9	30	9	311	34.9	9.72	40.69
Q9P258	Protein RCC2 OS=Homo sapiens OX=9606 GN=RCC2 PE=1 SV=2	High	0	38.059	32	14	23	14	522	56	8.78	39.09
Q92989	Polyribonucleotide 5'-hydroxyl-kinase Clp1 OS=Homo sapiens OX=9606 GN=CLP1 PE=1 SV=1	High	0	37.98	31	13	33	13	425	47.6	6.62	44.47
O43684	Mitotic checkpoint protein BUB3 OS=Homo sapiens OX=9606 GN=BUB3 PE=1 SV=1	High	0	37.83	45	12	26	12	328	37.1	6.84	29.39
Q12797	Aspartyl/asparaginyl beta-hydroxylase OS=Homo sapiens OX=9606 GN=ASPH PE=1 SV=3	High	0	37.795	22	12	24	12	758	85.8	5.01	40.77
P46063	ATP-dependent DNA helicase Q1 OS=Homo sapiens OX=9606 GN=RECQL PE=1 SV=3	High	0	37.751	16	7	12	7	649	73.4	7.88	22.92
Q9UH62	Armadillo repeat-containing X-linked protein 3 OS=Homo sapiens OX=9606 GN=ARMCX3 PE=1 SV=1	High	0	37.726	30	10	20	10	379	42.5	8.37	37.75
P62195	26S proteasome regulatory subunit 8 OS=Homo sapiens OX=9606 GN=PSMC5 PE=1 SV=1	High	0	37.683	46	12	17	12	406	45.6	7.55	21.86
P62277	Small ribosomal subunit protein uS15 OS=Homo sapiens OX=9606 GN=RPS13 PE=1 SV=2	High	0	37.548	70	13	31	13	151	17.2	10.54	26.69
Q13084	Large ribosomal subunit protein bL28m OS=Homo sapiens OX=9606 GN=MRPL28 PE=1 SV=4	High	0	37.513	45	11	26	11	256	30.1	8.29	40.92
Q14690	Protein RRP5 homolog OS=Homo sapiens OX=9606 GN=PDCD11 PE=1 SV=3	High	0	37.509	13	17	23	17	1871	208.6	8.87	39.37
Q9BPZ2	Spindlin-2B OS=Homo sapiens OX=9606 GN=SPIN2B PE=1 SV=1	High	0	37.456	32	7	15	7	258	29.1	7.23	33.53
Q5T653	Large ribosomal subunit protein uL2m OS=Homo sapiens OX=9606 GN=MRPL2 PE=1 SV=2	High	0	37.297	43	13	24	13	305	33.3	11.3	31.12
P62917	Large ribosomal subunit protein uL2 OS=Homo sapiens OX=9606 GN=RPL8 PE=1 SV=2	High	0	37.235	28	7	17	7	257	28	11.03	14.96
Q92620	Pre-mRNA-splicing factor ATP-dependent RNA helicase PRP16 OS=Homo sapiens OX=9606 GN=DHX38 PE=1 SV=2	High	0	37.184	15	14	28	14	1227	140.4	6.54	54.75
Q9UHB9	Signal recognition particle subunit SRP68 OS=Homo sapiens OX=9606 GN=SRP68 PE=1 SV=2	High	0	37.161	33	14	19	14	627	70.7	8.56	24.5
P07814	Bifunctional glutamate/proline--tRNA ligase OS=Homo sapiens OX=9606 GN=EPRS1 PE=1 SV=5	High	0	37.155	12	13	14	13	1512	170.5	7.33	25.23
Q13439	Golgin subfamily A member 4 OS=Homo sapiens OX=9606 GN=GOLGA4 PE=1 SV=1	High	0	36.882	8	14	18	14	2230	261	5.39	26.74
Q7L2J0	7SK snRNA methylphosphate capping enzyme OS=Homo sapiens OX=9606 GN=MEPCE PE=1 SV=1	High	0	36.814	27	13	29	13	689	74.3	9.57	50.32
P49368	T-complex protein 1 subunit gamma OS=Homo sapiens OX=9606 GN=CCT3 PE=1 SV=4	High	0	36.662	28	12	20	12	545	60.5	6.49	30.9
Q99460	26S proteasome non-ATPase regulatory subunit 1 OS=Homo sapiens OX=9606 GN=PSMD1 PE=1 SV=2	High	0	36.619	16	13	22	13	953	105.8	5.39	37.82
Q5T9A4	ATPase family AAA domain-containing protein 3B OS=Homo sapiens OX=9606 GN=ATAD3B PE=1 SV=1	High	0	36.516	23	14	19	1	648	72.5	9.2	25.45
Q06787	Fragile X messenger ribonucleoprotein 1 OS=Homo sapiens OX=9606 GN=FMR1 PE=1 SV=1	High	0	36.339	20	11	19	10	632	71.1	7.42	37.35
P82673	Small ribosomal subunit protein mS35 OS=Homo sapiens OX=9606 GN=MRPS35 PE=1 SV=1	High	0	36.334	42	9	21	9	323	36.8	8.24	28.78
Q9H9Y4	GPN-loop GTPase 2 OS=Homo sapiens OX=9606 GN=GPN2 PE=1 SV=2	High	0	36.299	51	8	17	8	310	34.5	5.25	33.5
P61218	DNA-directed RNA polymerases I, II, and III subunit RPABC2 OS=Homo sapiens OX=9606 GN=POLR2F PE=1 SV=1	High	0	36.073	54	9	38	9	127	14.5	4.22	42.2
P62424	Large ribosomal subunit protein eL8 OS=Homo sapiens OX=9606 GN=RPL7A PE=1 SV=2	High	0	35.993	45	16	28	16	266	30	10.61	31.06
Q9UBU9	Nuclear RNA export factor 1 OS=Homo sapiens OX=9606 GN=NXF1 PE=1 SV=1	High	0	35.912	25	11	16	11	619	70.1	8.51	36.17
Q9NSI6	Bromodomain and WD repeat-containing protein 1 OS=Homo sapiens OX=9606 GN=BRWD1 PE=1 SV=4	High	0	35.876	6	12	21	10	2320	262.8	8.46	38.47
P46060	Ran GTPase-activating protein 1 OS=Homo sapiens OX=9606 GN=RANGAP1 PE=1 SV=1	High	0	35.819	23	11	21	11	587	63.5	4.68	36.58
Q13347	Eukaryotic translation initiation factor 3 subunit I OS=Homo sapiens OX=9606 GN=EIF3I PE=1 SV=1	High	0	35.766	42	12	22	12	325	36.5	5.64	35.34
Q14315	Filamin-C OS=Homo sapiens OX=9606 GN=FLNC PE=1 SV=3	High	0	35.656	5	13	28	2	2725	290.8	5.97	52.37
P50990	T-complex protein 1 subunit theta OS=Homo sapiens OX=9606 GN=CCT8 PE=1 SV=4	High	0	35.62	26	12	17	12	548	59.6	5.6	35.1
Q7Z4V5	Hepatoma-derived growth factor-related protein 2 OS=Homo sapiens OX=9606 GN=HDGFL2 PE=1 SV=1	High	0	35.569	18	12	17	11	671	74.3	7.49	31.32
O95251	Histone acetyltransferase KAT7 OS=Homo sapiens OX=9606 GN=KAT7 PE=1 SV=1	High	0	35.556	17	10	20	10	611	70.6	8.85	39.72
Q6UXN9	WD repeat-containing protein 82 OS=Homo sapiens OX=9606 GN=WDR82 PE=1 SV=1	High	0	35.501	33	12	21	12	313	35.1	7.69	34.14
Q9Y6C9	Mitochondrial carrier homolog 2 OS=Homo sapiens OX=9606 GN=MTCH2 PE=1 SV=1	High	0	35.347	40	9	15	9	303	33.3	7.97	26.53
Q92665	Small ribosomal subunit protein mS31 OS=Homo sapiens OX=9606 GN=MRPS31 PE=1 SV=3	High	0	35.3	26	10	22	10	395	45.3	9.29	32.27
Q13561	Dynactin subunit 2 OS=Homo sapiens OX=9606 GN=DCTN2 PE=1 SV=4	High	0	35.218	33	13	17	13	401	44.2	5.21	25.97
Q8NCA5	Protein FAM98A OS=Homo sapiens OX=9606 GN=FAM98A PE=1 SV=2	High	0	35.154	20	10	21	6	518	55.2	8.95	33.66
O95347	Structural maintenance of chromosomes protein 2 OS=Homo sapiens OX=9606 GN=SMC2 PE=1 SV=2	High	0	35.122	12	11	13	11	1197	135.6	8.43	28.31
P62906	Large ribosomal subunit protein uL1 OS=Homo sapiens OX=9606 GN=RPL10A PE=1 SV=2	High	0	35.062	42	12	28	12	217	24.8	9.94	34.19
P50570	Dynamin-2 OS=Homo sapiens OX=9606 GN=DNM2 PE=1 SV=2	High	0	35.001	20	13	15	10	870	98	7.44	28.57
P35613	Basigin OS=Homo sapiens OX=9606 GN=BSG PE=1 SV=2	High	0	34.947	26	8	32	8	385	42.2	5.66	59.36
Q9H2P0	Activity-dependent neuroprotector homeobox protein OS=Homo sapiens OX=9606 GN=ADNP PE=1 SV=1	High	0	34.888	17	14	22	14	1102	123.5	7.34	43.18
P49711	Transcriptional repressor CTCF OS=Homo sapiens OX=9606 GN=CTCF PE=1 SV=1	High	0	34.754	19	11	14	11	727	82.7	6.96	27.21
Q01081	Splicing factor U2AF 35 kDa subunit OS=Homo sapiens OX=9606 GN=U2AF1 PE=1 SV=3	High	0	34.508	45	10	20	10	240	27.9	8.81	28.61
O43148	mRNA cap guanine-N7 methyltransferase OS=Homo sapiens OX=9606 GN=RNMT PE=1 SV=1	High	0	34.464	37	12	20	12	476	54.8	6.61	34.64
Q16594	Transcription initiation factor TFIID subunit 9 OS=Homo sapiens OX=9606 GN=TAF9 PE=1 SV=1	High	0	34.449	58	11	15	6	264	29	8.66	23.63
Q96ST3	Paired amphipathic helix protein Sin3a OS=Homo sapiens OX=9606 GN=SIN3A PE=1 SV=2	High	0	34.41	13	13	22	13	1273	145.1	7.25	39.02
Q8WVC0	RNA polymerase-associated protein LEO1 OS=Homo sapiens OX=9606 GN=LEO1 PE=1 SV=1	High	0	34.393	19	12	14	12	666	75.4	4.51	25.74
Q7L014	Probable ATP-dependent RNA helicase DDX46 OS=Homo sapiens OX=9606 GN=DDX46 PE=1 SV=2	High	0	34.312	12	11	15	11	1031	117.3	9.29	27.97
P46779	Large ribosomal subunit protein eL28 OS=Homo sapiens OX=9606 GN=RPL28 PE=1 SV=3	High	0	34.254	50	10	32	10	137	15.7	12.02	31
O43707	Alpha-actinin-4 OS=Homo sapiens OX=9606 GN=ACTN4 PE=1 SV=2	High	0	34.148	17	12	12	9	911	104.8	5.44	27.58
Q9C0B7	Transport and Golgi organization protein 6 homolog OS=Homo sapiens OX=9606 GN=TANGO6 PE=1 SV=2	High	0	34.129	14	11	16	11	1094	120.7	6.11	37.22
P30101	Protein disulfide-isomerase A3 OS=Homo sapiens OX=9606 GN=PDIA3 PE=1 SV=4	High	0	33.872	25	11	11	11	505	56.7	6.35	20.93
Q8IZL8	Proline-, glutamic acid- and leucine-rich protein 1 OS=Homo sapiens OX=9606 GN=PELP1 PE=1 SV=2	High	0	33.82	15	12	17	12	1130	119.6	4.34	13.76
Q9Y285	Phenylalanine--tRNA ligase alpha subunit OS=Homo sapiens OX=9606 GN=FARSA PE=1 SV=3	High	0	33.779	24	10	14	10	508	57.5	7.8	26.55
Q9NVR2	Integrator complex subunit 10 OS=Homo sapiens OX=9606 GN=INTS10 PE=1 SV=2	High	0	33.736	21	12	18	12	710	82.2	7.44	33.53
Q92759	General transcription factor IIH subunit 4 OS=Homo sapiens OX=9606 GN=GTF2H4 PE=1 SV=1	High	0	33.572	27	12	16	12	462	52.2	9.04	24.15
Q14562	ATP-dependent RNA helicase DHX8 OS=Homo sapiens OX=9606 GN=DHX8 PE=1 SV=1	High	0	33.46	14	12	24	11	1220	139.2	8.32	34.43
Q8NBJ5	Procollagen galactosyltransferase 1 OS=Homo sapiens OX=9606 GN=COLGALT1 PE=1 SV=1	High	0	33.249	19	11	19	11	622	71.6	7.31	37.23
Q9Y4W2	Ribosomal biogenesis protein LAS1L OS=Homo sapiens OX=9606 GN=LAS1L PE=1 SV=2	High	0	33.222	23	12	12	12	734	83	4.73	27.08
P14923	Junction plakoglobin OS=Homo sapiens OX=9606 GN=JUP PE=1 SV=3	High	0	33.189	20	11	22	11	745	81.7	6.14	41.07
P51608	Methyl-CpG-binding protein 2 OS=Homo sapiens OX=9606 GN=MECP2 PE=1 SV=1	High	0	33.103	26	11	14	11	486	52.4	9.95	22.29
P42167	Lamina-associated polypeptide 2, isoforms beta/gamma OS=Homo sapiens OX=9606 GN=TMPO PE=1 SV=2	High	0	33.079	39	11	24	3	454	50.6	9.38	39.54
Q08AF3	Schlafen family member 5 OS=Homo sapiens OX=9606 GN=SLFN5 PE=1 SV=1	High	0	33.045	16	14	16	13	891	101	8.22	19.84
Q86V81	THO complex subunit 4 OS=Homo sapiens OX=9606 GN=ALYREF PE=1 SV=3	High	0	32.922	45	10	17	10	257	26.9	11.15	34.03
P21675	Transcription initiation factor TFIID subunit 1 OS=Homo sapiens OX=9606 GN=TAF1 PE=1 SV=3	High	0	32.913	8	12	16	12	1893	214.6	5.06	28.56
O43823	A-kinase anchor protein 8 OS=Homo sapiens OX=9606 GN=AKAP8 PE=1 SV=1	High	0	32.902	22	13	13	13	692	76.1	5.15	29.54
P51948	CDK-activating kinase assembly factor MAT1 OS=Homo sapiens OX=9606 GN=MNAT1 PE=1 SV=1	High	0	32.886	43	12	16	12	309	35.8	6.09	26.79
Q5JTH9	RRP12-like protein OS=Homo sapiens OX=9606 GN=RRP12 PE=1 SV=2	High	0	32.852	11	12	15	11	1297	143.6	8.75	23.11
Q9UHV9	Prefoldin subunit 2 OS=Homo sapiens OX=9606 GN=PFDN2 PE=1 SV=1	High	0	32.845	51	9	19	9	154	16.6	6.58	28.35
P49406	Large ribosomal subunit protein bL19m OS=Homo sapiens OX=9606 GN=MRPL19 PE=1 SV=2	High	0	32.752	34	12	15	12	292	33.5	9.5	23.96
P10515	Dihydrolipoyllysine-residue acetyltransferase component of pyruvate dehydrogenase complex, mitochondrial OS=Homo sapiens OX=9606 GN=DLAT PE=1 SV=3	High	0	32.738	20	10	20	10	647	69	7.84	38.87
Q9Y4L1	Hypoxia up-regulated protein 1 OS=Homo sapiens OX=9606 GN=HYOU1 PE=1 SV=1	High	0	32.713	12	11	16	11	999	111.3	5.22	32.79
P42166	Lamina-associated polypeptide 2, isoform alpha OS=Homo sapiens OX=9606 GN=TMPO PE=1 SV=2	High	0	32.675	25	11	23	3	694	75.4	7.66	36.38
O15160	DNA-directed RNA polymerases I and III subunit RPAC1 OS=Homo sapiens OX=9606 GN=POLR1C PE=1 SV=1	High	0	32.606	34	10	20	10	346	39.2	5.5	38.03
Q13595	Transformer-2 protein homolog alpha OS=Homo sapiens OX=9606 GN=TRA2A PE=1 SV=1	High	0	32.192	48	12	27	10	282	32.7	11.27	39.05
P08727	Keratin, type I cytoskeletal 19 OS=Homo sapiens OX=9606 GN=KRT19 PE=1 SV=4	High	0	32.13	27	11	46	4	400	44.1	5.14	59.92
O00159	Unconventional myosin-Ic OS=Homo sapiens OX=9606 GN=MYO1C PE=1 SV=4	High	0	31.965	16	13	19	13	1063	121.6	9.41	35.96
P27824	Calnexin OS=Homo sapiens OX=9606 GN=CANX PE=1 SV=2	High	0	31.865	21	10	21	10	592	67.5	4.6	34.84
Q9UBW7	Zinc finger MYM-type protein 2 OS=Homo sapiens OX=9606 GN=ZMYM2 PE=1 SV=1	High	0	31.696	11	11	11	11	1377	154.8	6.34	23.18
Q8WVV9	Heterogeneous nuclear ribonucleoprotein L-like OS=Homo sapiens OX=9606 GN=HNRNPLL PE=1 SV=1	High	0	31.354	22	10	25	9	542	60	7.72	47.34
Q14669	E3 ubiquitin-protein ligase TRIP12 OS=Homo sapiens OX=9606 GN=TRIP12 PE=1 SV=1	High	0	31.338	11	13	17	13	1992	220.3	8.48	29.11
Q9NUL7	Probable ATP-dependent RNA helicase DDX28 OS=Homo sapiens OX=9606 GN=DDX28 PE=1 SV=2	High	0	31.328	31	14	17	14	540	59.5	10.42	20.14
P62140	Serine/threonine-protein phosphatase PP1-beta catalytic subunit OS=Homo sapiens OX=9606 GN=PPP1CB PE=1 SV=3	High	0	31.165	28	7	17	4	327	37.2	6.19	28.6
Q9ULU4	MYND-type zinc finger-containing chromatin reader ZMYND8 OS=Homo sapiens OX=9606 GN=ZMYND8 PE=1 SV=2	High	0	31.102	14	11	12	11	1186	131.6	7.2	20.31
Q01105	Protein SET OS=Homo sapiens OX=9606 GN=SET PE=1 SV=3	High	0	31.082	26	9	14	9	290	33.5	4.32	21.88
Q15022	Polycomb protein SUZ12 OS=Homo sapiens OX=9606 GN=SUZ12 PE=1 SV=3	High	0	31.077	23	11	11	11	739	83	8.81	18.09
P17096	High mobility group protein HMG-I/HMG-Y OS=Homo sapiens OX=9606 GN=HMGA1 PE=1 SV=3	High	0	30.915	58	6	25	6	107	11.7	10.32	41.18
P41219	Peripherin OS=Homo sapiens OX=9606 GN=PRPH PE=1 SV=2	High	0	30.874	9	7	23	1	470	53.6	5.47	45.27
Q96TA2	ATP-dependent zinc metalloprotease YME1L1 OS=Homo sapiens OX=9606 GN=YME1L1 PE=1 SV=2	High	0	30.873	20	10	12	10	773	86.4	8.76	28.55
A0JLT2	Mediator of RNA polymerase II transcription subunit 19 OS=Homo sapiens OX=9606 GN=MED19 PE=1 SV=2	High	0	30.871	45	8	26	8	244	26.3	9.82	39.78
Q9NVP1	ATP-dependent RNA helicase DDX18 OS=Homo sapiens OX=9606 GN=DDX18 PE=1 SV=2	High	0	30.757	16	10	15	10	670	75.4	9.5	24.71
Q9H1A4	Anaphase-promoting complex subunit 1 OS=Homo sapiens OX=9606 GN=ANAPC1 PE=1 SV=1	High	0	30.561	9	11	13	11	1944	216.4	6.3	18.61
Q8N3E9	1-phosphatidylinositol 4,5-bisphosphate phosphodiesterase delta-3 OS=Homo sapiens OX=9606 GN=PLCD3 PE=1 SV=3	High	0	30.554	16	10	12	10	789	89.2	6.98	22.71
Q9ULX6	A-kinase anchor protein 8-like OS=Homo sapiens OX=9606 GN=AKAP8L PE=1 SV=4	High	0	30.512	18	11	16	11	646	71.6	5.05	31.61
Q13620	Cullin-4B OS=Homo sapiens OX=9606 GN=CUL4B PE=1 SV=4	High	0	30.376	13	11	21	3	913	103.9	7.37	26.05
Q9NRX2	Large ribosomal subunit protein bL17m OS=Homo sapiens OX=9606 GN=MRPL17 PE=1 SV=1	High	0	30.294	61	11	37	11	175	20	10.11	38.72
Q8N684	Cleavage and polyadenylation specificity factor subunit 7 OS=Homo sapiens OX=9606 GN=CPSF7 PE=1 SV=1	High	0	30.247	25	10	18	10	471	52	8	34.04
O95071	E3 ubiquitin-protein ligase UBR5 OS=Homo sapiens OX=9606 GN=UBR5 PE=1 SV=2	High	0	30.211	6	11	18	11	2799	309.2	5.85	29.61
O75151	Lysine-specific demethylase PHF2 OS=Homo sapiens OX=9606 GN=PHF2 PE=1 SV=4	High	0	30.015	13	10	23	8	1096	120.7	9.17	38.8
P02768	Albumin OS=Homo sapiens OX=9606 GN=ALB PE=1 SV=2	High	0	29.982	8	6	80	6	609	69.3	6.28	151.17
Q8IUH3	RNA-binding protein 45 OS=Homo sapiens OX=9606 GN=RBM45 PE=1 SV=1	High	0	29.753	28	10	16	10	476	53.5	7.17	27.78
Q92616	Stalled ribosome sensor GCN1 OS=Homo sapiens OX=9606 GN=GCN1 PE=1 SV=7	High	0	29.725	5	11	11	11	2671	292.5	7.43	20.2
O95983	Methyl-CpG-binding domain protein 3 OS=Homo sapiens OX=9606 GN=MBD3 PE=1 SV=1	High	0	29.699	32	9	19	8	291	32.8	5.34	25.96
P62266	Small ribosomal subunit protein uS12 OS=Homo sapiens OX=9606 GN=RPS23 PE=1 SV=3	High	0	29.64	38	7	18	7	143	15.8	10.49	23.74
P62241	Small ribosomal subunit protein eS8 OS=Homo sapiens OX=9606 GN=RPS8 PE=1 SV=2	High	0	29.61	48	9	23	9	208	24.2	10.32	57.57
P41091	Eukaryotic translation initiation factor 2 subunit 3 OS=Homo sapiens OX=9606 GN=EIF2S3 PE=1 SV=3	High	0	29.591	24	7	19	7	472	51.1	8.4	37
Q9NVS2	Large ribosomal subunit protein mL66 OS=Homo sapiens OX=9606 GN=MRPS18A PE=1 SV=1	High	0	29.587	38	9	23	9	196	22.2	10.33	14.85
P31930	Cytochrome b-c1 complex subunit 1, mitochondrial OS=Homo sapiens OX=9606 GN=UQCRC1 PE=1 SV=3	High	0	29.479	26	9	11	9	480	52.6	6.37	18.3
P82675	Small ribosomal subunit protein uS5m OS=Homo sapiens OX=9606 GN=MRPS5 PE=1 SV=2	High	0	29.455	23	9	22	9	430	48	9.92	39.52
P04844	Dolichyl-diphosphooligosaccharide--protein glycosyltransferase subunit 2 OS=Homo sapiens OX=9606 GN=RPN2 PE=1 SV=3	High	0	29.308	23	9	21	9	631	69.2	5.69	33.39
P62875	DNA-directed RNA polymerases I, II, and III subunit RPABC5 OS=Homo sapiens OX=9606 GN=POLR2L PE=1 SV=1	High	0	29.237	49	6	25	6	67	7.6	7.77	31.23
P29084	Transcription initiation factor IIE subunit beta OS=Homo sapiens OX=9606 GN=GTF2E2 PE=1 SV=1	High	0	29.219	45	11	14	11	291	33	9.66	16.1
Q01780	Exosome complex component 10 OS=Homo sapiens OX=9606 GN=EXOSC10 PE=1 SV=2	High	0	29.162	19	11	13	11	885	100.8	8.46	20.29
Q8WVM7	Cohesin subunit SA-1 OS=Homo sapiens OX=9606 GN=STAG1 PE=1 SV=3	High	0	29.12	8	8	12	4	1258	144.3	5.59	25.81
Q12768	WASH complex subunit 5 OS=Homo sapiens OX=9606 GN=WASHC5 PE=1 SV=1	High	0	28.999	7	6	10	6	1159	134.2	6.98	22.52
Q6NZY4	Zinc finger CCHC domain-containing protein 8 OS=Homo sapiens OX=9606 GN=ZCCHC8 PE=1 SV=2	High	0	28.932	21	9	14	9	707	78.5	4.87	24.38
O00411	DNA-directed RNA polymerase, mitochondrial OS=Homo sapiens OX=9606 GN=POLRMT PE=1 SV=2	High	0	28.86	10	10	14	10	1230	138.5	8.98	31.29
Q9UBS4	DnaJ homolog subfamily B member 11 OS=Homo sapiens OX=9606 GN=DNAJB11 PE=1 SV=1	High	0	28.761	23	6	10	6	358	40.5	6.18	22.13
Q9Y3T9	Nucleolar complex protein 2 homolog OS=Homo sapiens OX=9606 GN=NOC2L PE=1 SV=4	High	0	28.756	15	10	10	10	749	84.9	5.62	18.05
Q71SY5	Mediator of RNA polymerase II transcription subunit 25 OS=Homo sapiens OX=9606 GN=MED25 PE=1 SV=2	High	0	28.703	14	6	13	6	747	78.1	8.34	19.7
P16104	Histone H2AX OS=Homo sapiens OX=9606 GN=H2AX PE=1 SV=2	High	0	28.699	26	7	61	1	143	15.1	10.74	74.53
O60341	Lysine-specific histone demethylase 1A OS=Homo sapiens OX=9606 GN=KDM1A PE=1 SV=2	High	0	28.66	13	8	10	8	852	92.8	6.52	25.98
Q9UKF6	Cleavage and polyadenylation specificity factor subunit 3 OS=Homo sapiens OX=9606 GN=CPSF3 PE=1 SV=1	High	0	28.535	27	14	19	14	684	77.4	5.6	23.57
Q00610	Clathrin heavy chain 1 OS=Homo sapiens OX=9606 GN=CLTC PE=1 SV=5	High	0	28.519	9	10	10	10	1675	191.5	5.69	13.6
Q9NVU0	DNA-directed RNA polymerase III subunit RPC5 OS=Homo sapiens OX=9606 GN=POLR3E PE=1 SV=1	High	0	28.48	21	9	13	9	708	79.8	6.47	27.26
Q9H5Z1	Probable ATP-dependent RNA helicase DHX35 OS=Homo sapiens OX=9606 GN=DHX35 PE=1 SV=2	High	0	28.413	22	12	14	12	703	78.9	8.59	28.23
Q7Z2W9	Large ribosomal subunit protein bL21m OS=Homo sapiens OX=9606 GN=MRPL21 PE=1 SV=2	High	0	28.387	36	8	18	8	205	22.8	9.89	25.1
Q8N1F7	Nuclear pore complex protein Nup93 OS=Homo sapiens OX=9606 GN=NUP93 PE=1 SV=2	High	0	28.252	14	11	14	11	819	93.4	5.72	20.7
Q9UJX3	Anaphase-promoting complex subunit 7 OS=Homo sapiens OX=9606 GN=ANAPC7 PE=1 SV=5	High	0	28.237	19	7	11	7	565	63.1	5.72	22.62
Q9NWU5	Large ribosomal subunit protein uL22m OS=Homo sapiens OX=9606 GN=MRPL22 PE=1 SV=1	High	0	28.22	54	11	20	10	206	23.6	9.94	23.27
Q9BQ75	Protein CMSS1 OS=Homo sapiens OX=9606 GN=CMSS1 PE=1 SV=2	High	0	28.203	24	10	18	9	279	31.9	9.19	20.49
Q9Y3C7	Mediator of RNA polymerase II transcription subunit 31 OS=Homo sapiens OX=9606 GN=MED31 PE=1 SV=1	High	0	28.171	34	4	12	4	131	15.8	8.54	22.63
Q8IWS0	PHD finger protein 6 OS=Homo sapiens OX=9606 GN=PHF6 PE=1 SV=1	High	0	28.144	32	8	16	8	365	41.3	8.68	31.07
Q9Y3B4	Splicing factor 3B subunit 6 OS=Homo sapiens OX=9606 GN=SF3B6 PE=1 SV=1	High	0	28.072	54	8	29	8	125	14.6	9.38	27.78
O15460	Prolyl 4-hydroxylase subunit alpha-2 OS=Homo sapiens OX=9606 GN=P4HA2 PE=1 SV=1	High	0	28.065	23	9	10	9	535	60.9	5.71	21.01
P18754	Regulator of chromosome condensation OS=Homo sapiens OX=9606 GN=RCC1 PE=1 SV=1	High	0	27.957	43	10	13	10	421	44.9	7.52	21.33
Q9NP92	Large ribosomal subunit protein mL65 OS=Homo sapiens OX=9606 GN=MRPS30 PE=1 SV=2	High	0	27.903	18	7	13	7	439	50.3	7.97	17.41
P50897	Palmitoyl-protein thioesterase 1 OS=Homo sapiens OX=9606 GN=PPT1 PE=1 SV=1	High	0	27.892	16	4	8	4	306	34.2	6.52	19.64
P40227	T-complex protein 1 subunit zeta OS=Homo sapiens OX=9606 GN=CCT6A PE=1 SV=3	High	0	27.863	24	10	17	10	531	58	6.68	20.29
Q52LJ0	Protein FAM98B OS=Homo sapiens OX=9606 GN=FAM98B PE=1 SV=2	High	0	27.788	17	7	15	3	433	45.5	8.69	32.7
Q02218	2-oxoglutarate dehydrogenase complex component E1 OS=Homo sapiens OX=9606 GN=OGDH PE=1 SV=3	High	0	27.61	11	9	12	9	1023	115.9	6.86	23.57
Q99832	T-complex protein 1 subunit eta OS=Homo sapiens OX=9606 GN=CCT7 PE=1 SV=2	High	0	27.582	22	9	15	9	543	59.3	7.65	23.82
P82912	Small ribosomal subunit protein uS11m OS=Homo sapiens OX=9606 GN=MRPS11 PE=1 SV=2	High	0	27.581	45	7	12	7	194	20.6	10.81	19.62
Q9UBF2	Coatomer subunit gamma-2 OS=Homo sapiens OX=9606 GN=COPG2 PE=1 SV=1	High	0	27.395	11	9	20	7	871	97.6	5.81	35.41
Q92925	SWI/SNF-related matrix-associated actin-dependent regulator of chromatin subfamily D member 2 OS=Homo sapiens OX=9606 GN=SMARCD2 PE=1 SV=3	High	0	27.331	17	8	15	6	531	58.9	9.64	31.22
Q9UQ35	Serine/arginine repetitive matrix protein 2 OS=Homo sapiens OX=9606 GN=SRRM2 PE=1 SV=2	High	0	27.309	6	12	22	12	2752	299.4	12.06	31.75
Q9H6R0	ATP-dependent RNA helicase DHX33 OS=Homo sapiens OX=9606 GN=DHX33 PE=1 SV=2	High	0	27.307	17	12	14	12	707	78.8	8.91	19.25
P62851	Small ribosomal subunit protein eS25 OS=Homo sapiens OX=9606 GN=RPS25 PE=1 SV=1	High	0	27.209	49	10	29	10	125	13.7	10.11	37.77
O60231	Pre-mRNA-splicing factor ATP-dependent RNA helicase DHX16 OS=Homo sapiens OX=9606 GN=DHX16 PE=1 SV=2	High	0	27.208	9	7	18	6	1041	119.2	6.8	27.05
Q9NW08	DNA-directed RNA polymerase III subunit RPC2 OS=Homo sapiens OX=9606 GN=POLR3B PE=1 SV=2	High	0	27.19	13	13	17	12	1133	127.7	8.5	25.37
P34897	Serine hydroxymethyltransferase, mitochondrial OS=Homo sapiens OX=9606 GN=SHMT2 PE=1 SV=3	High	0	27.186	24	10	15	10	504	56	8.53	25.78
P62136	Serine/threonine-protein phosphatase PP1-alpha catalytic subunit OS=Homo sapiens OX=9606 GN=PPP1CA PE=1 SV=1	High	0	27.052	29	7	14	4	330	37.5	6.33	20.41
P40937	Replication factor C subunit 5 OS=Homo sapiens OX=9606 GN=RFC5 PE=1 SV=1	High	0	27.042	28	8	14	8	340	38.5	7.2	24.76
O14983	Sarcoplasmic/endoplasmic reticulum calcium ATPase 1 OS=Homo sapiens OX=9606 GN=ATP2A1 PE=1 SV=1	High	0	26.975	10	8	11	1	1001	110.2	5.16	21.25
P09001	Large ribosomal subunit protein uL3m OS=Homo sapiens OX=9606 GN=MRPL3 PE=1 SV=1	High	0	26.945	37	11	17	11	348	38.6	9.48	20.46
P61964	WD repeat-containing protein 5 OS=Homo sapiens OX=9606 GN=WDR5 PE=1 SV=1	High	0	26.917	36	8	14	8	334	36.6	8.27	24.61
P32322	Pyrroline-5-carboxylate reductase 1, mitochondrial OS=Homo sapiens OX=9606 GN=PYCR1 PE=1 SV=2	High	0	26.837	33	8	12	7	319	33.3	7.61	12.49
Q9GZS3	Superkiller complex protein 8 OS=Homo sapiens OX=9606 GN=SKIC8 PE=1 SV=1	High	0	26.818	29	7	11	7	305	33.6	5.47	23.54
P23193	Transcription elongation factor A protein 1 OS=Homo sapiens OX=9606 GN=TCEA1 PE=1 SV=2	High	0	26.791	29	10	18	8	301	33.9	8.38	28.71
Q9H936	Mitochondrial glutamate carrier 1 OS=Homo sapiens OX=9606 GN=SLC25A22 PE=1 SV=1	High	0	26.614	33	9	12	9	323	34.4	9.29	23.43
Q9BXS6	Nucleolar and spindle-associated protein 1 OS=Homo sapiens OX=9606 GN=NUSAP1 PE=1 SV=1	High	0	26.522	27	10	12	10	441	49.4	9.91	15.47
P35249	Replication factor C subunit 4 OS=Homo sapiens OX=9606 GN=RFC4 PE=1 SV=2	High	0	26.297	22	8	15	8	363	39.7	8.02	30.66
P41252	Isoleucine--tRNA ligase, cytoplasmic OS=Homo sapiens OX=9606 GN=IARS1 PE=1 SV=2	High	0	26.291	10	10	16	10	1262	144.4	6.15	26.34
Q9Y399	Small ribosomal subunit protein uS2m OS=Homo sapiens OX=9606 GN=MRPS2 PE=1 SV=1	High	0	26.257	33	9	12	9	296	33.2	9.26	15.66
Q14244	Ensconsin OS=Homo sapiens OX=9606 GN=MAP7 PE=1 SV=1	High	0	26.24	14	10	12	10	749	84	9.61	22.43
Q9NPI1	Bromodomain-containing protein 7 OS=Homo sapiens OX=9606 GN=BRD7 PE=1 SV=1	High	0	26.229	23	9	11	9	651	74.1	6.39	22.13
P35268	Large ribosomal subunit protein eL22 OS=Homo sapiens OX=9606 GN=RPL22 PE=1 SV=2	High	0	26.087	49	10	13	10	128	14.8	9.19	20.53
Q9HC52	Chromobox protein homolog 8 OS=Homo sapiens OX=9606 GN=CBX8 PE=1 SV=3	High	0	26.048	37	10	15	9	389	43.4	9.91	14.01
Q16630	Cleavage and polyadenylation specificity factor subunit 6 OS=Homo sapiens OX=9606 GN=CPSF6 PE=1 SV=2	High	0	26.022	19	7	16	7	551	59.2	7.15	36.37
P62829	Large ribosomal subunit protein uL14 OS=Homo sapiens OX=9606 GN=RPL23 PE=1 SV=1	High	0	26.019	48	7	9	7	140	14.9	10.51	18.24
Q9Y312	Protein AAR2 homolog OS=Homo sapiens OX=9606 GN=AAR2 PE=1 SV=2	High	0	25.938	44	12	18	12	384	43.4	5.96	22.67
P08708	Small ribosomal subunit protein eS17 OS=Homo sapiens OX=9606 GN=RPS17 PE=1 SV=2	High	0	25.854	55	11	24	11	135	15.5	9.85	24.76
P62316	Small nuclear ribonucleoprotein Sm D2 OS=Homo sapiens OX=9606 GN=SNRPD2 PE=1 SV=1	High	0	25.796	67	11	20	11	118	13.5	9.91	23.29
P19525	Interferon-induced, double-stranded RNA-activated protein kinase OS=Homo sapiens OX=9606 GN=EIF2AK2 PE=1 SV=2	High	0	25.766	24	9	16	9	551	62.1	8.4	27.18
Q70UQ0	Inhibitor of nuclear factor kappa-B kinase-interacting protein OS=Homo sapiens OX=9606 GN=IKBIP PE=1 SV=1	High	0	25.639	31	12	20	12	350	39.3	9.17	30.75
Q6UXV4	MICOS complex subunit MIC27 OS=Homo sapiens OX=9606 GN=APOOL PE=1 SV=1	High	0	25.553	47	10	14	10	268	29.1	9.52	18.77
Q2M389	WASH complex subunit 4 OS=Homo sapiens OX=9606 GN=WASHC4 PE=1 SV=2	High	0	25.45	9	8	10	7	1173	136.3	7.44	18.65
P62750	Large ribosomal subunit protein uL23 OS=Homo sapiens OX=9606 GN=RPL23A PE=1 SV=1	High	0	25.382	46	9	19	9	156	17.7	10.45	20.44
Q3ZCQ8	Mitochondrial import inner membrane translocase subunit TIM50 OS=Homo sapiens OX=9606 GN=TIMM50 PE=1 SV=2	High	0	25.374	24	8	13	8	353	39.6	8.37	22.47
Q9NTJ5	Phosphatidylinositol-3-phosphatase SAC1 OS=Homo sapiens OX=9606 GN=SACM1L PE=1 SV=2	High	0	25.297	15	9	15	9	587	66.9	7.12	22.39
Q9NX24	H/ACA ribonucleoprotein complex subunit 2 OS=Homo sapiens OX=9606 GN=NHP2 PE=1 SV=1	High	0	25.219	41	5	9	5	153	17.2	8.22	22.02
P62899	Large ribosomal subunit protein eL31 OS=Homo sapiens OX=9606 GN=RPL31 PE=1 SV=1	High	0	25.211	60	9	19	9	125	14.5	10.54	29.39
Q14318	Peptidyl-prolyl cis-trans isomerase FKBP8 OS=Homo sapiens OX=9606 GN=FKBP8 PE=1 SV=2	High	0	25.181	20	8	13	8	412	44.5	4.84	30.95
Q9H7B2	Ribosome production factor 2 homolog OS=Homo sapiens OX=9606 GN=RPF2 PE=1 SV=2	High	0	25.164	38	10	13	10	306	35.6	9.99	16.33
O95602	DNA-directed RNA polymerase I subunit RPA1 OS=Homo sapiens OX=9606 GN=POLR1A PE=1 SV=2	High	0	25.052	11	13	24	12	1720	194.7	7.03	31.4
O60701	UDP-glucose 6-dehydrogenase OS=Homo sapiens OX=9606 GN=UGDH PE=1 SV=1	High	0	24.931	19	8	9	8	494	55	7.12	17.7
Q12805	EGF-containing fibulin-like extracellular matrix protein 1 OS=Homo sapiens OX=9606 GN=EFEMP1 PE=1 SV=2	High	0	24.865	18	8	14	8	493	54.6	5.07	24.45
O14647	Chromodomain-helicase-DNA-binding protein 2 OS=Homo sapiens OX=9606 GN=CHD2 PE=1 SV=2	High	0	24.853	6	10	10	7	1828	211.2	8.1	20.99
Q9NYF8	Bcl-2-associated transcription factor 1 OS=Homo sapiens OX=9606 GN=BCLAF1 PE=1 SV=2	High	0	24.784	9	9	27	9	920	106.1	9.98	39.31
Q6PJT7	Zinc finger CCCH domain-containing protein 14 OS=Homo sapiens OX=9606 GN=ZC3H14 PE=1 SV=1	High	0	24.779	16	11	13	11	736	82.8	7.31	22.21
O00422	Histone deacetylase complex subunit SAP18 OS=Homo sapiens OX=9606 GN=SAP18 PE=1 SV=1	High	0	24.737	44	9	14	9	153	17.6	9.35	14.9
Q9P1Y6	PHD and RING finger domain-containing protein 1 OS=Homo sapiens OX=9606 GN=PHRF1 PE=1 SV=3	High	0	24.638	7	10	17	9	1649	178.6	8.95	29.46
P30050	Large ribosomal subunit protein uL11 OS=Homo sapiens OX=9606 GN=RPL12 PE=1 SV=1	High	0	24.575	35	5	19	5	165	17.8	9.42	40.86
Q15637	Splicing factor 1 OS=Homo sapiens OX=9606 GN=SF1 PE=1 SV=4	High	0	24.482	18	9	19	9	639	68.3	8.98	27.86
Q68CQ4	U3 small nucleolar RNA-associated protein 25 homolog OS=Homo sapiens OX=9606 GN=UTP25 PE=1 SV=2	High	0	24.458	12	8	8	8	756	87	5.88	17.1
P49792	E3 SUMO-protein ligase RanBP2 OS=Homo sapiens OX=9606 GN=RANBP2 PE=1 SV=2	High	0	24.441	4	11	17	8	3224	358	6.2	25.81
Q8NF37	Lysophosphatidylcholine acyltransferase 1 OS=Homo sapiens OX=9606 GN=LPCAT1 PE=1 SV=2	High	0	24.428	15	6	9	6	534	59.1	6.02	23.27
Q9NXF1	Testis-expressed protein 10 OS=Homo sapiens OX=9606 GN=TEX10 PE=1 SV=2	High	0	24.405	9	7	8	7	929	105.6	9.36	16.63
Q9BYG3	MKI67 FHA domain-interacting nucleolar phosphoprotein OS=Homo sapiens OX=9606 GN=NIFK PE=1 SV=1	High	0	24.36	30	8	12	8	293	34.2	9.88	25.99
P11310	Medium-chain specific acyl-CoA dehydrogenase, mitochondrial OS=Homo sapiens OX=9606 GN=ACADM PE=1 SV=1	High	0	24.104	23	8	13	8	421	46.6	8.37	21.5
Q8NEF9	Serum response factor-binding protein 1 OS=Homo sapiens OX=9606 GN=SRFBP1 PE=1 SV=1	High	0	24.075	28	8	11	8	429	48.6	9.58	26.74
P46776	Large ribosomal subunit protein uL15 OS=Homo sapiens OX=9606 GN=RPL27A PE=1 SV=2	High	0	24.044	38	6	24	6	148	16.6	11	29.78
P27105	Stomatin OS=Homo sapiens OX=9606 GN=STOM PE=1 SV=3	High	0	24.021	23	7	13	7	288	31.7	7.88	13.59
P33121	Long-chain-fatty-acid--CoA ligase 1 OS=Homo sapiens OX=9606 GN=ACSL1 PE=1 SV=1	High	0	23.964	16	9	11	9	698	77.9	7.15	19.07
O43159	Ribosomal RNA-processing protein 8 OS=Homo sapiens OX=9606 GN=RRP8 PE=1 SV=2	High	0	23.952	24	10	10	10	456	50.7	9.42	15.41
P23284	Peptidyl-prolyl cis-trans isomerase B OS=Homo sapiens OX=9606 GN=PPIB PE=1 SV=2	High	0	23.945	33	6	13	6	216	23.7	9.41	11.72
O15269	Serine palmitoyltransferase 1 OS=Homo sapiens OX=9606 GN=SPTLC1 PE=1 SV=1	High	0	23.939	23	10	13	10	473	52.7	6.01	15.4
Q15084	Protein disulfide-isomerase A6 OS=Homo sapiens OX=9606 GN=PDIA6 PE=1 SV=1	High	0	23.918	18	8	14	8	440	48.1	5.08	30.97
P35637	RNA-binding protein FUS OS=Homo sapiens OX=9606 GN=FUS PE=1 SV=1	High	0	23.909	12	5	17	4	526	53.4	9.36	33.47
Q96RQ3	Methylcrotonoyl-CoA carboxylase subunit alpha, mitochondrial OS=Homo sapiens OX=9606 GN=MCCC1 PE=1 SV=3	High	0	23.864	21	9	9	9	725	80.4	7.78	11.64
P60866	Small ribosomal subunit protein uS10 OS=Homo sapiens OX=9606 GN=RPS20 PE=1 SV=1	High	0	23.833	35	6	9	6	119	13.4	9.94	19.02
P55199	RNA polymerase II elongation factor ELL OS=Homo sapiens OX=9606 GN=ELL PE=1 SV=1	High	0	23.788	15	10	14	10	621	68.2	9.33	17.62
P25398	Small ribosomal subunit protein eS12 OS=Homo sapiens OX=9606 GN=RPS12 PE=1 SV=3	High	0	23.739	54	5	24	5	132	14.5	7.21	49.01
Q15326	Zinc finger MYND domain-containing protein 11 OS=Homo sapiens OX=9606 GN=ZMYND11 PE=1 SV=2	High	0	23.729	24	10	14	10	602	70.9	8.53	28.11
P57740	Nuclear pore complex protein Nup107 OS=Homo sapiens OX=9606 GN=NUP107 PE=1 SV=1	High	0	23.679	12	9	9	9	925	106.3	5.43	18.93
Q16629	Serine/arginine-rich splicing factor 7 OS=Homo sapiens OX=9606 GN=SRSF7 PE=1 SV=1	High	0	23.661	32	8	23	7	238	27.4	11.82	20.95
Q9UBB5	Methyl-CpG-binding domain protein 2 OS=Homo sapiens OX=9606 GN=MBD2 PE=1 SV=1	High	0	23.655	24	9	18	8	411	43.2	10.04	20.64
O75534	Cold shock domain-containing protein E1 OS=Homo sapiens OX=9606 GN=CSDE1 PE=1 SV=2	High	0	23.599	12	8	8	8	798	88.8	6.25	17.95
O43175	D-3-phosphoglycerate dehydrogenase OS=Homo sapiens OX=9606 GN=PHGDH PE=1 SV=4	High	0	23.587	15	7	9	7	533	56.6	6.71	17.27
P09923	Intestinal-type alkaline phosphatase OS=Homo sapiens OX=9606 GN=ALPI PE=1 SV=2	High	0	23.554	16	8	16	8	528	56.8	5.86	27.55
O76094	Signal recognition particle subunit SRP72 OS=Homo sapiens OX=9606 GN=SRP72 PE=1 SV=3	High	0	23.491	11	7	11	7	671	74.6	9.26	27.8
P46781	Small ribosomal subunit protein uS4 OS=Homo sapiens OX=9606 GN=RPS9 PE=1 SV=3	High	0	23.457	49	10	25	10	194	22.6	10.65	28.96
P04899	Guanine nucleotide-binding protein G(i) subunit alpha-2 OS=Homo sapiens OX=9606 GN=GNAI2 PE=1 SV=3	High	0	23.349	23	7	12	4	355	40.4	5.54	21.16
O94880	PHD finger protein 14 OS=Homo sapiens OX=9606 GN=PHF14 PE=1 SV=3	High	0	23.288	10	9	14	9	948	106.9	5.34	25.39
Q8TAE8	Large ribosomal subunit protein mL64 OS=Homo sapiens OX=9606 GN=GADD45GIP1 PE=1 SV=1	High	0	23.268	27	6	14	6	222	25.4	10.02	23.27
P48643	T-complex protein 1 subunit epsilon OS=Homo sapiens OX=9606 GN=CCT5 PE=1 SV=1	High	0	23.266	18	10	16	10	541	59.6	5.66	22.84
Q86UE4	Protein LYRIC OS=Homo sapiens OX=9606 GN=MTDH PE=1 SV=2	High	0	23.258	18	7	10	7	582	63.8	9.32	24.14
Q86U42	Polyadenylate-binding protein 2 OS=Homo sapiens OX=9606 GN=PABPN1 PE=1 SV=3	High	0	23.153	26	4	13	4	306	32.7	5.06	35.87
Q9GZR7	ATP-dependent RNA helicase DDX24 OS=Homo sapiens OX=9606 GN=DDX24 PE=1 SV=1	High	0	23.152	13	8	10	8	859	96.3	9.06	26.42
Q92804	TATA-binding protein-associated factor 2N OS=Homo sapiens OX=9606 GN=TAF15 PE=1 SV=1	High	0	23.101	24	7	13	6	592	61.8	8.02	24.99
P29375	Lysine-specific demethylase 5A OS=Homo sapiens OX=9606 GN=KDM5A PE=1 SV=3	High	0	23.078	8	9	9	9	1690	192	6.49	13.37
P30260	Cell division cycle protein 27 homolog OS=Homo sapiens OX=9606 GN=CDC27 PE=1 SV=2	High	0	23.074	13	10	10	10	824	91.8	7.02	15.53
Q02878	Large ribosomal subunit protein eL6 OS=Homo sapiens OX=9606 GN=RPL6 PE=1 SV=3	High	0	22.966	30	7	18	7	288	32.7	10.58	16.23
P54886	Delta-1-pyrroline-5-carboxylate synthase OS=Homo sapiens OX=9606 GN=ALDH18A1 PE=1 SV=2	High	0	22.964	15	10	18	10	795	87.2	7.12	21.1
P09012	U1 small nuclear ribonucleoprotein A OS=Homo sapiens OX=9606 GN=SNRPA PE=1 SV=3	High	0	22.936	35	7	17	6	282	31.3	9.83	21.89
Q9NPF5	DNA methyltransferase 1-associated protein 1 OS=Homo sapiens OX=9606 GN=DMAP1 PE=1 SV=1	High	0	22.934	22	7	10	7	467	53	9.5	21.12
Q9BYD1	Large ribosomal subunit protein uL13m OS=Homo sapiens OX=9606 GN=MRPL13 PE=1 SV=1	High	0	22.904	47	7	18	7	178	20.7	9.16	25.82
Q99873	Protein arginine N-methyltransferase 1 OS=Homo sapiens OX=9606 GN=PRMT1 PE=1 SV=3	High	0	22.901	30	8	13	8	371	42.4	5.35	17.36
P45880	Voltage-dependent anion-selective channel protein 2 OS=Homo sapiens OX=9606 GN=VDAC2 PE=1 SV=2	High	0	22.877	49	9	14	9	294	31.5	7.56	20.68
P22570	NADPH:adrenodoxin oxidoreductase, mitochondrial OS=Homo sapiens OX=9606 GN=FDXR PE=1 SV=3	High	0	22.849	25	10	13	10	491	53.8	8.44	22.19
O43251	RNA binding protein fox-1 homolog 2 OS=Homo sapiens OX=9606 GN=RBFOX2 PE=1 SV=3	High	0	22.796	23	6	8	6	390	41.3	7.27	18.27
Q15149	Plectin OS=Homo sapiens OX=9606 GN=PLEC PE=1 SV=3	High	0	22.728	3	11	15	11	4684	531.5	5.96	15.29
P05549	Transcription factor AP-2-alpha OS=Homo sapiens OX=9606 GN=TFAP2A PE=1 SV=1	High	0	22.701	22	9	17	6	437	48	8.02	18.23
P32969	Large ribosomal subunit protein uL6 OS=Homo sapiens OX=9606 GN=RPL9 PE=1 SV=1	High	0	22.561	34	8	15	8	192	21.9	9.95	21.21
Q92974	Rho guanine nucleotide exchange factor 2 OS=Homo sapiens OX=9606 GN=ARHGEF2 PE=1 SV=4	High	0	22.555	10	9	16	9	986	111.5	7.27	25.25
P46778	Large ribosomal subunit protein eL21 OS=Homo sapiens OX=9606 GN=RPL21 PE=1 SV=2	High	0	22.447	35	6	19	6	160	18.6	10.49	17.87
Q8TDN6	Ribosome biogenesis protein BRX1 homolog OS=Homo sapiens OX=9606 GN=BRIX1 PE=1 SV=2	High	0	22.419	32	9	12	9	353	41.4	9.92	20.78
Q9H0A0	RNA cytidine acetyltransferase OS=Homo sapiens OX=9606 GN=NAT10 PE=1 SV=2	High	0	22.391	11	9	12	9	1025	115.7	8.27	18.95
P08579	U2 small nuclear ribonucleoprotein B'' OS=Homo sapiens OX=9606 GN=SNRPB2 PE=1 SV=1	High	0	22.351	27	6	14	5	225	25.5	9.72	24.55
Q8N983	Large ribosomal subunit protein mL43 OS=Homo sapiens OX=9606 GN=MRPL43 PE=1 SV=1	High	0	22.338	37	8	12	8	215	23.4	8.65	19.47
Q9UJX4	Anaphase-promoting complex subunit 5 OS=Homo sapiens OX=9606 GN=ANAPC5 PE=1 SV=2	High	0	22.331	12	8	10	8	755	85	6.87	17.69
Q9Y305	Acyl-coenzyme A thioesterase 9, mitochondrial OS=Homo sapiens OX=9606 GN=ACOT9 PE=1 SV=2	High	0	22.322	34	13	17	13	439	49.9	8.6	24.6
P30154	Serine/threonine-protein phosphatase 2A 65 kDa regulatory subunit A beta isoform OS=Homo sapiens OX=9606 GN=PPP2R1B PE=1 SV=3	High	0	22.239	10	6	9	1	601	66.2	4.94	17.9
P09622	Dihydrolipoyl dehydrogenase, mitochondrial OS=Homo sapiens OX=9606 GN=DLD PE=1 SV=2	High	0	22.218	16	7	8	7	509	54.1	7.85	19.03
Q8IY17	Patatin-like phospholipase domain-containing protein 6 OS=Homo sapiens OX=9606 GN=PNPLA6 PE=1 SV=3	High	0	22.214	8	7	11	7	1375	150.9	7.74	16.16
Q14134	Tripartite motif-containing protein 29 OS=Homo sapiens OX=9606 GN=TRIM29 PE=1 SV=2	High	0	22.173	21	11	17	11	588	65.8	7.15	15.12
Q9ULR0	Pre-mRNA-splicing factor ISY1 homolog OS=Homo sapiens OX=9606 GN=ISY1 PE=1 SV=3	High	0	22.173	23	6	8	6	285	33	5.17	17.37
Q16401	26S proteasome non-ATPase regulatory subunit 5 OS=Homo sapiens OX=9606 GN=PSMD5 PE=1 SV=3	High	0	22.129	19	8	8	8	504	56.2	5.48	13.07
P36957	Dihydrolipoyllysine-residue succinyltransferase component of 2-oxoglutarate dehydrogenase complex, mitochondrial OS=Homo sapiens OX=9606 GN=DLST PE=1 SV=4	High	0	22.096	23	9	15	9	453	48.7	8.95	20.34
Q8WWI1	LIM domain only protein 7 OS=Homo sapiens OX=9606 GN=LMO7 PE=1 SV=3	High	0	22.074	5	7	13	7	1683	192.6	8.09	28.48
Q9NY61	Protein AATF OS=Homo sapiens OX=9606 GN=AATF PE=1 SV=1	High	0	22.062	15	8	8	8	560	63.1	4.94	16.76
Q6P1L8	Large ribosomal subunit protein uL14m OS=Homo sapiens OX=9606 GN=MRPL14 PE=1 SV=1	High	0	21.996	52	7	10	7	145	15.9	10.24	15.64
Q9BY77	Polymerase delta-interacting protein 3 OS=Homo sapiens OX=9606 GN=POLDIP3 PE=1 SV=2	High	0	21.934	30	8	10	8	421	46.1	9.99	13.4
Q9BSC4	Nucleolar protein 10 OS=Homo sapiens OX=9606 GN=NOL10 PE=1 SV=1	High	0	21.875	18	9	11	9	688	80.3	8.46	17.58
Q96J01	THO complex subunit 3 OS=Homo sapiens OX=9606 GN=THOC3 PE=1 SV=1	High	0	21.845	29	10	12	10	351	38.7	6.09	14.44
P83731	Large ribosomal subunit protein eL24 OS=Homo sapiens OX=9606 GN=RPL24 PE=1 SV=1	High	0	21.843	39	7	15	7	157	17.8	11.25	29.87
P23528	Cofilin-1 OS=Homo sapiens OX=9606 GN=CFL1 PE=1 SV=3	High	0	21.829	34	6	14	4	166	18.5	8.09	24.13
P10909	Clusterin OS=Homo sapiens OX=9606 GN=CLU PE=1 SV=1	High	0	21.748	19	6	10	6	449	52.5	6.27	18.18
Q9Y4P3	Transducin beta-like protein 2 OS=Homo sapiens OX=9606 GN=TBL2 PE=1 SV=1	High	0	21.73	28	9	9	9	447	49.8	9.44	11.57
Q13888	General transcription factor IIH subunit 2 OS=Homo sapiens OX=9606 GN=GTF2H2 PE=1 SV=1	High	0	21.704	27	9	18	9	395	44.4	6.76	21.35
Q7Z589	BRCA2-interacting transcriptional repressor EMSY OS=Homo sapiens OX=9606 GN=EMSY PE=1 SV=2	High	0	21.676	10	9	12	9	1322	141.4	9.33	20.03
Q15050	Ribosome biogenesis regulatory protein homolog OS=Homo sapiens OX=9606 GN=RRS1 PE=1 SV=2	High	0	21.674	25	9	10	9	365	41.2	10.7	11.84
Q96S59	Ran-binding protein 9 OS=Homo sapiens OX=9606 GN=RANBP9 PE=1 SV=1	High	0	21.662	10	7	7	6	729	77.8	6.79	15.79
Q99549	M-phase phosphoprotein 8 OS=Homo sapiens OX=9606 GN=MPHOSPH8 PE=1 SV=2	High	0	21.653	17	10	13	10	860	97.1	6.06	16.94
P27797	Calreticulin OS=Homo sapiens OX=9606 GN=CALR PE=1 SV=1	High	0	21.627	25	9	13	9	417	48.1	4.44	21.67
Q9Y580	RNA-binding protein 7 OS=Homo sapiens OX=9606 GN=RBM7 PE=1 SV=1	High	0	21.62	27	6	12	6	266	30.5	9.57	26.61
Q53EL6	Programmed cell death protein 4 OS=Homo sapiens OX=9606 GN=PDCD4 PE=1 SV=2	High	0	21.595	22	7	17	7	469	51.7	5.21	32.73
P35250	Replication factor C subunit 2 OS=Homo sapiens OX=9606 GN=RFC2 PE=1 SV=3	High	0	21.584	23	6	10	6	354	39.1	6.44	23.68
P16989	Y-box-binding protein 3 OS=Homo sapiens OX=9606 GN=YBX3 PE=1 SV=4	High	0	21.56	19	5	10	2	372	40.1	9.77	13.94
Q9UKV8	Protein argonaute-2 OS=Homo sapiens OX=9606 GN=AGO2 PE=1 SV=3	High	0	21.548	15	11	12	8	859	97.1	9.19	20.68
Q9BV38	WD repeat-containing protein 18 OS=Homo sapiens OX=9606 GN=WDR18 PE=1 SV=2	High	0	21.517	15	8	13	8	432	47.4	6.7	15.78
P49750	YLP motif-containing protein 1 OS=Homo sapiens OX=9606 GN=YLPM1 PE=1 SV=4	High	0	21.499	6	8	9	8	2146	241.5	6.55	22.39
O95793	Double-stranded RNA-binding protein Staufen homolog 1 OS=Homo sapiens OX=9606 GN=STAU1 PE=1 SV=2	High	0	21.487	13	6	8	5	577	63.1	9.44	15.82
P54136	Arginine--tRNA ligase, cytoplasmic OS=Homo sapiens OX=9606 GN=RARS1 PE=1 SV=2	High	0	21.486	21	10	13	10	660	75.3	6.68	22.51
P09132	Signal recognition particle 19 kDa protein OS=Homo sapiens OX=9606 GN=SRP19 PE=1 SV=3	High	0	21.47	38	7	8	7	144	16.1	9.85	14.93
P51116	RNA-binding protein FXR2 OS=Homo sapiens OX=9606 GN=FXR2 PE=1 SV=2	High	0	21.378	9	5	12	3	673	74.2	6.23	21.8
Q96KQ7	Histone-lysine N-methyltransferase EHMT2 OS=Homo sapiens OX=9606 GN=EHMT2 PE=1 SV=3	High	0	21.286	13	11	13	11	1210	132.3	5.45	12.95
Q6UN15	Pre-mRNA 3'-end-processing factor FIP1 OS=Homo sapiens OX=9606 GN=FIP1L1 PE=1 SV=1	High	0	21.262	13	7	14	7	594	66.5	5.59	29.1
P50402	Emerin OS=Homo sapiens OX=9606 GN=EMD PE=1 SV=1	High	0	21.184	28	7	13	7	254	29	5.5	21.82
Q92945	Far upstream element-binding protein 2 OS=Homo sapiens OX=9606 GN=KHSRP PE=1 SV=4	High	0	21.142	12	7	12	5	711	73.1	7.3	19.37
Q7KZF4	Staphylococcal nuclease domain-containing protein 1 OS=Homo sapiens OX=9606 GN=SND1 PE=1 SV=1	High	0	21.082	10	6	10	6	910	101.9	7.17	25.61
P11177	Pyruvate dehydrogenase E1 component subunit beta, mitochondrial OS=Homo sapiens OX=9606 GN=PDHB PE=1 SV=3	High	0	21.038	20	5	15	5	359	39.2	6.65	25.92
Q9UNM6	26S proteasome non-ATPase regulatory subunit 13 OS=Homo sapiens OX=9606 GN=PSMD13 PE=1 SV=2	High	0	21.016	29	8	14	8	376	42.9	5.81	20.79
Q9H089	Large subunit GTPase 1 homolog OS=Homo sapiens OX=9606 GN=LSG1 PE=1 SV=2	High	0	20.99	10	8	12	8	658	75.2	6.38	25.38
Q15910	Histone-lysine N-methyltransferase EZH2 OS=Homo sapiens OX=9606 GN=EZH2 PE=1 SV=2	High	0	20.971	12	7	8	7	746	85.3	7.02	16.18
Q6P1M0	Long-chain fatty acid transport protein 4 OS=Homo sapiens OX=9606 GN=SLC27A4 PE=1 SV=1	High	0	20.961	19	8	9	8	643	72	8.47	10.94
Q05048	Cleavage stimulation factor subunit 1 OS=Homo sapiens OX=9606 GN=CSTF1 PE=1 SV=1	High	0	20.938	17	6	6	6	431	48.3	6.58	11.2
Q9BZE4	GTP-binding protein 4 OS=Homo sapiens OX=9606 GN=GTPBP4 PE=1 SV=3	High	0	20.899	21	10	13	10	634	73.9	9.5	17.77
Q7Z2T5	TRMT1-like protein OS=Homo sapiens OX=9606 GN=TRMT1L PE=1 SV=2	High	0	20.88	11	6	7	6	733	81.7	7.88	16.08
P84090	Enhancer of rudimentary homolog OS=Homo sapiens OX=9606 GN=ERH PE=1 SV=1	High	0	20.818	38	4	15	4	104	12.3	5.92	20.79
Q9Y6M1	Insulin-like growth factor 2 mRNA-binding protein 2 OS=Homo sapiens OX=9606 GN=IGF2BP2 PE=1 SV=2	High	0	20.804	17	7	15	5	599	66.1	8.46	26.99
Q13247	Serine/arginine-rich splicing factor 6 OS=Homo sapiens OX=9606 GN=SRSF6 PE=1 SV=2	High	0	20.804	25	10	29	8	344	39.6	11.43	30.68
Q9UJX2	Cell division cycle protein 23 homolog OS=Homo sapiens OX=9606 GN=CDC23 PE=1 SV=3	High	0	20.776	15	8	10	8	597	68.8	7.02	21.57
P13804	Electron transfer flavoprotein subunit alpha, mitochondrial OS=Homo sapiens OX=9606 GN=ETFA PE=1 SV=1	High	0	20.754	35	8	9	8	333	35.1	8.38	13.17
Q96JP5	E3 ubiquitin-protein ligase ZFP91 OS=Homo sapiens OX=9606 GN=ZFP91 PE=1 SV=1	High	0	20.747	16	6	13	6	570	63.4	7.36	27.55
P36873	Serine/threonine-protein phosphatase PP1-gamma catalytic subunit OS=Homo sapiens OX=9606 GN=PPP1CC PE=1 SV=1	High	0	20.704	20	5	12	2	323	37	6.54	21.37
Q6P1X5	Transcription initiation factor TFIID subunit 2 OS=Homo sapiens OX=9606 GN=TAF2 PE=1 SV=3	High	0	20.671	6	6	8	6	1199	136.9	8.19	19.29
P33897	ATP-binding cassette sub-family D member 1 OS=Homo sapiens OX=9606 GN=ABCD1 PE=1 SV=2	High	0	20.581	10	5	8	5	745	82.9	8.95	15.67
Q9Y3D3	Small ribosomal subunit protein bS16m OS=Homo sapiens OX=9606 GN=MRPS16 PE=1 SV=1	High	0	20.573	37	5	7	5	137	15.3	9.5	10.39
Q9H5H4	Zinc finger protein 768 OS=Homo sapiens OX=9606 GN=ZNF768 PE=1 SV=2	High	0	20.486	19	9	12	9	540	60.2	7.97	15.1
O95400	CD2 antigen cytoplasmic tail-binding protein 2 OS=Homo sapiens OX=9606 GN=CD2BP2 PE=1 SV=1	High	0	20.409	19	6	16	6	341	37.6	4.61	30.57
Q14974	Importin subunit beta-1 OS=Homo sapiens OX=9606 GN=KPNB1 PE=1 SV=2	High	0	20.359	10	8	10	8	876	97.1	4.78	17.15
P52756	RNA-binding protein 5 OS=Homo sapiens OX=9606 GN=RBM5 PE=1 SV=2	High	0	20.353	11	6	11	4	815	92.1	6.28	11.85
P06858	Lipoprotein lipase OS=Homo sapiens OX=9606 GN=LPL PE=1 SV=1	High	0	20.299	17	7	8	7	475	53.1	8.15	18.73
P29692	Elongation factor 1-delta OS=Homo sapiens OX=9606 GN=EEF1D PE=1 SV=5	High	0	20.274	23	6	17	6	281	31.1	5.01	24.94
P51665	26S proteasome non-ATPase regulatory subunit 7 OS=Homo sapiens OX=9606 GN=PSMD7 PE=1 SV=2	High	0	20.177	26	6	14	6	324	37	6.77	16.88
O96008	Mitochondrial import receptor subunit TOM40 homolog OS=Homo sapiens OX=9606 GN=TOMM40 PE=1 SV=1	High	0	20.174	22	6	9	6	361	37.9	7.25	18.01
Q9UNP9	Peptidyl-prolyl cis-trans isomerase E OS=Homo sapiens OX=9606 GN=PPIE PE=1 SV=1	High	0	20.156	33	6	8	6	301	33.4	5.6	18.9
O00505	Importin subunit alpha-4 OS=Homo sapiens OX=9606 GN=KPNA3 PE=1 SV=2	High	0	20.112	15	7	10	4	521	57.8	4.94	23.04
P47756	F-actin-capping protein subunit beta OS=Homo sapiens OX=9606 GN=CAPZB PE=1 SV=5	High	0	20.085	27	6	7	6	272	30.6	6	15.92
Q9UPN9	E3 ubiquitin-protein ligase TRIM33 OS=Homo sapiens OX=9606 GN=TRIM33 PE=1 SV=3	High	0	20.064	7	6	10	6	1127	122.5	6.67	20.68
Q8IY18	Structural maintenance of chromosomes protein 5 OS=Homo sapiens OX=9606 GN=SMC5 PE=1 SV=2	High	0	20.063	7	7	8	7	1101	128.7	8.38	17.18
Q9NZM1	Myoferlin OS=Homo sapiens OX=9606 GN=MYOF PE=1 SV=1	High	0	20.048	5	7	10	6	2061	234.6	6.18	16.98
P63173	Large ribosomal subunit protein eL38 OS=Homo sapiens OX=9606 GN=RPL38 PE=1 SV=2	High	0	20.024	61	8	14	8	70	8.2	10.1	6.63
Q9NY93	Probable ATP-dependent RNA helicase DDX56 OS=Homo sapiens OX=9606 GN=DDX56 PE=1 SV=1	High	0	20.02	14	6	7	6	547	61.6	9.26	13.24
P37268	Squalene synthase OS=Homo sapiens OX=9606 GN=FDFT1 PE=1 SV=1	High	0	20.015	19	6	6	6	417	48.1	6.54	8.36
P26196	Probable ATP-dependent RNA helicase DDX6 OS=Homo sapiens OX=9606 GN=DDX6 PE=1 SV=2	High	0	19.908	25	8	11	8	483	54.4	8.66	15.92
O60942	mRNA-capping enzyme OS=Homo sapiens OX=9606 GN=RNGTT PE=1 SV=1	High	0	19.873	14	7	10	7	597	68.5	8.13	17.03
Q96SY0	Integrator complex subunit 14 OS=Homo sapiens OX=9606 GN=INTS14 PE=1 SV=2	High	0	19.828	17	6	13	6	518	57.4	5.12	20.74
Q9H4L4	Sentrin-specific protease 3 OS=Homo sapiens OX=9606 GN=SENP3 PE=1 SV=2	High	0	19.766	12	6	9	6	574	65	8.56	15.89
P56545	C-terminal-binding protein 2 OS=Homo sapiens OX=9606 GN=CTBP2 PE=1 SV=1	High	0	19.757	19	8	9	5	445	48.9	6.95	16.29
Q96SB4	SRSF protein kinase 1 OS=Homo sapiens OX=9606 GN=SRPK1 PE=1 SV=2	High	0	19.748	11	7	7	6	655	74.3	6.16	13.32
Q12788	Transducin beta-like protein 3 OS=Homo sapiens OX=9606 GN=TBL3 PE=1 SV=2	High	0	19.747	13	8	8	8	808	89	6.9	15.65
O60716	Catenin delta-1 OS=Homo sapiens OX=9606 GN=CTNND1 PE=1 SV=1	High	0	19.688	12	8	12	8	968	108.1	6.23	10.04
Q9H078	Mitochondrial disaggregase OS=Homo sapiens OX=9606 GN=CLPB PE=1 SV=1	High	0	19.619	13	7	13	7	707	78.7	9.01	16.13
P53396	ATP-citrate synthase OS=Homo sapiens OX=9606 GN=ACLY PE=1 SV=3	High	0	19.575	7	7	8	7	1101	120.8	7.33	11.45
P62244	Small ribosomal subunit protein uS8 OS=Homo sapiens OX=9606 GN=RPS15A PE=1 SV=2	High	0	19.558	32	5	11	5	130	14.8	10.13	12.49
Q7Z333	Probable helicase senataxin OS=Homo sapiens OX=9606 GN=SETX PE=1 SV=4	High	0	19.463	3	8	10	8	2677	302.7	7.17	17.93
Q13214	Semaphorin-3B OS=Homo sapiens OX=9606 GN=SEMA3B PE=1 SV=1	High	0	19.412	10	6	9	6	749	83.1	8.91	14.74
Q86TG7	Retrotransposon-derived protein PEG10 OS=Homo sapiens OX=9606 GN=PEG10 PE=1 SV=2	High	0	19.392	11	6	6	6	708	80.1	6.39	12.14
Q53GS9	Ubiquitin carboxyl-terminal hydrolase 39 OS=Homo sapiens OX=9606 GN=USP39 PE=1 SV=2	High	0	19.328	13	7	10	7	565	65.3	8.91	17.34
Q9BQ67	Glutamate-rich WD repeat-containing protein 1 OS=Homo sapiens OX=9606 GN=GRWD1 PE=1 SV=1	High	0	19.286	15	4	6	4	446	49.4	4.92	13.49
Q9Y3C6	Peptidyl-prolyl cis-trans isomerase-like 1 OS=Homo sapiens OX=9606 GN=PPIL1 PE=1 SV=1	High	0	19.283	27	4	6	4	166	18.2	7.99	8.19
O75955	Flotillin-1 OS=Homo sapiens OX=9606 GN=FLOT1 PE=1 SV=3	High	0	19.265	20	6	7	6	427	47.3	7.49	11.83
P35251	Replication factor C subunit 1 OS=Homo sapiens OX=9606 GN=RFC1 PE=1 SV=4	High	0	19.265	7	7	10	7	1148	128.2	9.36	21.66
P46783	Small ribosomal subunit protein eS10 OS=Homo sapiens OX=9606 GN=RPS10 PE=1 SV=1	High	0	19.231	46	6	15	6	165	18.9	10.15	16.98
Q96QC0	Serine/threonine-protein phosphatase 1 regulatory subunit 10 OS=Homo sapiens OX=9606 GN=PPP1R10 PE=1 SV=1	High	0	19.209	13	9	19	9	940	99	9.17	30.35
Q9HBM6	Transcription initiation factor TFIID subunit 9B OS=Homo sapiens OX=9606 GN=TAF9B PE=1 SV=1	High	0	19.206	37	7	9	2	251	27.6	9.55	14.18
Q7Z6Z7	E3 ubiquitin-protein ligase HUWE1 OS=Homo sapiens OX=9606 GN=HUWE1 PE=1 SV=3	High	0	19.204	2	5	5	5	4374	481.6	5.22	13.91
P08240	Signal recognition particle receptor subunit alpha OS=Homo sapiens OX=9606 GN=SRPRA PE=1 SV=2	High	0	19.146	10	6	12	6	638	69.8	8.95	20.3
Q13889	General transcription factor IIH subunit 3 OS=Homo sapiens OX=9606 GN=GTF2H3 PE=1 SV=2	High	0	19.141	26	6	10	6	308	34.4	7.02	13.94
Q9Y5M8	Signal recognition particle receptor subunit beta OS=Homo sapiens OX=9606 GN=SRPRB PE=1 SV=3	High	0	19.115	29	7	10	7	271	29.7	9.04	16.34
O95639	Cleavage and polyadenylation specificity factor subunit 4 OS=Homo sapiens OX=9606 GN=CPSF4 PE=1 SV=1	High	0	19.08	32	6	7	6	269	30.2	8.31	12.45
P39656	Dolichyl-diphosphooligosaccharide--protein glycosyltransferase 48 kDa subunit OS=Homo sapiens OX=9606 GN=DDOST PE=1 SV=4	High	0	19.05	14	6	8	6	456	50.8	6.55	14.99
Q99988	Growth/differentiation factor 15 OS=Homo sapiens OX=9606 GN=GDF15 PE=1 SV=3	High	0	19.044	29	8	15	8	308	34.1	9.66	13.94
Q9BYC9	Large ribosomal subunit protein bL20m OS=Homo sapiens OX=9606 GN=MRPL20 PE=1 SV=1	High	0	19.033	20	4	10	4	149	17.4	10.86	20.14
P52292	Importin subunit alpha-1 OS=Homo sapiens OX=9606 GN=KPNA2 PE=1 SV=1	High	0	19.022	16	6	11	6	529	57.8	5.4	8.83
P11047	Laminin subunit gamma-1 OS=Homo sapiens OX=9606 GN=LAMC1 PE=1 SV=3	High	0	18.994	5	5	8	5	1609	177.5	5.12	22.93
O14578	Citron Rho-interacting kinase OS=Homo sapiens OX=9606 GN=CIT PE=1 SV=2	High	0	18.839	4	8	9	8	2027	231.3	6.57	17.97
P50454	Serpin H1 OS=Homo sapiens OX=9606 GN=SERPINH1 PE=1 SV=2	High	0	18.804	16	5	6	5	418	46.4	8.69	12.21
O75182	Paired amphipathic helix protein Sin3b OS=Homo sapiens OX=9606 GN=SIN3B PE=1 SV=2	High	0	18.754	10	6	9	6	1162	133	6.93	15.94
P62854	Small ribosomal subunit protein eS26 OS=Homo sapiens OX=9606 GN=RPS26 PE=1 SV=3	High	0	18.738	34	3	13	3	115	13	11	6.58
Q9BWF3	RNA-binding protein 4 OS=Homo sapiens OX=9606 GN=RBM4 PE=1 SV=1	High	0	18.684	23	7	13	2	364	40.3	7.08	21.61
Q6SPF0	Sterile alpha motif domain-containing protein 1 OS=Homo sapiens OX=9606 GN=SAMD1 PE=1 SV=1	High	0	18.626	11	6	9	6	538	56	7.58	15.05
Q96HS1	Serine/threonine-protein phosphatase PGAM5, mitochondrial OS=Homo sapiens OX=9606 GN=PGAM5 PE=1 SV=2	High	0	18.602	20	6	8	6	289	32	8.68	13.71
O95926	Pre-mRNA-splicing factor SYF2 OS=Homo sapiens OX=9606 GN=SYF2 PE=1 SV=1	High	0	18.491	37	5	7	5	243	28.7	8.4	11.24
Q7L5Y9	E3 ubiquitin-protein transferase MAEA OS=Homo sapiens OX=9606 GN=MAEA PE=1 SV=1	High	0	18.472	17	6	8	6	396	45.3	8.69	13.74
Q9H845	Complex I assembly factor ACAD9, mitochondrial OS=Homo sapiens OX=9606 GN=ACAD9 PE=1 SV=1	High	0	18.44	13	6	10	6	621	68.7	7.96	22.12
O60563	Cyclin-T1 OS=Homo sapiens OX=9606 GN=CCNT1 PE=1 SV=1	High	0	18.38	13	6	9	6	726	80.6	8.78	17.97
P78406	mRNA export factor RAE1 OS=Homo sapiens OX=9606 GN=RAE1 PE=1 SV=1	High	0	18.353	15	5	7	5	368	40.9	7.83	12.65
Q5T280	Putative methyltransferase C9orf114 OS=Homo sapiens OX=9606 GN=SPOUT1 PE=1 SV=3	High	0	18.339	15	6	7	6	376	42	7.43	15.03
Q9Y676	Small ribosomal subunit protein mS40 OS=Homo sapiens OX=9606 GN=MRPS18B PE=1 SV=1	High	0	18.338	26	7	12	7	258	29.4	9.38	8.05
Q9UBB4	Ataxin-10 OS=Homo sapiens OX=9606 GN=ATXN10 PE=1 SV=1	High	0	18.334	25	9	9	9	475	53.5	5.25	10.88
O15164	Transcription intermediary factor 1-alpha OS=Homo sapiens OX=9606 GN=TRIM24 PE=1 SV=3	High	0	18.32	7	6	8	6	1050	116.8	7.11	18.42
Q15397	Pumilio homolog 3 OS=Homo sapiens OX=9606 GN=PUM3 PE=1 SV=3	High	0	18.296	16	8	11	8	648	73.5	9.64	18.55
Q96GM8	Target of EGR1 protein 1 OS=Homo sapiens OX=9606 GN=TOE1 PE=1 SV=1	High	0	18.278	21	7	10	7	510	56.5	7.18	14
Q13868	Exosome complex component RRP4 OS=Homo sapiens OX=9606 GN=EXOSC2 PE=1 SV=2	High	0	18.124	23	6	6	6	293	32.8	7.5	15.99
Q15019	Septin-2 OS=Homo sapiens OX=9606 GN=SEPTIN2 PE=1 SV=1	High	0	18.102	34	9	14	9	361	41.5	6.6	22.75
Q9BUI4	DNA-directed RNA polymerase III subunit RPC3 OS=Homo sapiens OX=9606 GN=POLR3C PE=1 SV=1	High	0	18.087	10	4	10	4	534	60.6	7.31	20.21
P62841	Small ribosomal subunit protein uS19 OS=Homo sapiens OX=9606 GN=RPS15 PE=1 SV=2	High	0	18.079	26	4	11	4	145	17	10.39	20.82
Q9H6T0	Epithelial splicing regulatory protein 2 OS=Homo sapiens OX=9606 GN=ESRP2 PE=1 SV=1	High	0	18.033	11	7	7	7	727	78.4	6.71	13.14
P04040	Catalase OS=Homo sapiens OX=9606 GN=CAT PE=1 SV=3	High	0	17.992	15	6	8	6	527	59.7	7.39	16.58
O95299	NADH dehydrogenase [ubiquinone] 1 alpha subcomplex subunit 10, mitochondrial OS=Homo sapiens OX=9606 GN=NDUFA10 PE=1 SV=1	High	0	17.903	23	9	12	9	355	40.7	8.48	17.24
Q15008	26S proteasome non-ATPase regulatory subunit 6 OS=Homo sapiens OX=9606 GN=PSMD6 PE=1 SV=1	High	0	17.893	25	8	11	8	389	45.5	5.62	14.36
O60783	Small ribosomal subunit protein uS14m OS=Homo sapiens OX=9606 GN=MRPS14 PE=1 SV=1	High	0	17.869	39	5	9	5	128	15.1	11.41	15.35
P49207	Large ribosomal subunit protein eL34 OS=Homo sapiens OX=9606 GN=RPL34 PE=1 SV=3	High	0	17.832	47	8	15	8	117	13.3	11.47	20.57
Q07021	Complement component 1 Q subcomponent-binding protein, mitochondrial OS=Homo sapiens OX=9606 GN=C1QBP PE=1 SV=1	High	0	17.817	27	4	7	4	282	31.3	4.84	19.92
P19784	Casein kinase II subunit alpha' OS=Homo sapiens OX=9606 GN=CSNK2A2 PE=1 SV=1	High	0	17.791	20	7	13	7	350	41.2	8.56	17.79
P02786	Transferrin receptor protein 1 OS=Homo sapiens OX=9606 GN=TFRC PE=1 SV=2	High	0	17.786	13	8	9	8	760	84.8	6.61	14.09
O76031	ATP-dependent Clp protease ATP-binding subunit clpX-like, mitochondrial OS=Homo sapiens OX=9606 GN=CLPX PE=1 SV=2	High	0	17.766	15	7	7	7	633	69.2	7.58	13.19
P60468	Protein transport protein Sec61 subunit beta OS=Homo sapiens OX=9606 GN=SEC61B PE=1 SV=2	High	0	17.758	38	4	8	4	96	10	11.56	9.7
Q9NW64	Pre-mRNA-splicing factor RBM22 OS=Homo sapiens OX=9606 GN=RBM22 PE=1 SV=1	High	0	17.724	23	9	11	9	420	46.9	8.54	11.34
P05387	Large ribosomal subunit protein P2 OS=Homo sapiens OX=9606 GN=RPLP2 PE=1 SV=1	High	0	17.683	70	4	6	3	115	11.7	4.54	14.84
Q8IXI1	Mitochondrial Rho GTPase 2 OS=Homo sapiens OX=9606 GN=RHOT2 PE=1 SV=2	High	0	17.483	11	5	7	4	618	68.1	5.86	15.7
Q9NRL2	Bromodomain adjacent to zinc finger domain protein 1A OS=Homo sapiens OX=9606 GN=BAZ1A PE=1 SV=2	High	0	17.478	7	10	13	10	1556	178.6	6.6	14.68
Q13185	Chromobox protein homolog 3 OS=Homo sapiens OX=9606 GN=CBX3 PE=1 SV=4	High	0	17.448	35	6	10	6	183	20.8	5.33	13.2
Q9BUE0	Mediator of RNA polymerase II transcription subunit 18 OS=Homo sapiens OX=9606 GN=MED18 PE=1 SV=1	High	0	17.426	19	5	12	5	208	23.6	6.54	13.15
Q12888	TP53-binding protein 1 OS=Homo sapiens OX=9606 GN=TP53BP1 PE=1 SV=2	High	0	17.417	5	5	6	5	1972	213.4	4.7	14.63
Q9Y6X3	MAU2 chromatid cohesion factor homolog OS=Homo sapiens OX=9606 GN=MAU2 PE=1 SV=2	High	0	17.359	12	7	7	7	613	69	7.25	9.6
Q96P11	28S rRNA (cytosine-C(5))-methyltransferase OS=Homo sapiens OX=9606 GN=NSUN5 PE=1 SV=2	High	0	17.346	17	6	6	6	429	46.7	8.62	11.1
Q9NTI5	Sister chromatid cohesion protein PDS5 homolog B OS=Homo sapiens OX=9606 GN=PDS5B PE=1 SV=1	High	0	17.313	9	8	9	7	1447	164.6	8.47	11.61
Q13242	Serine/arginine-rich splicing factor 9 OS=Homo sapiens OX=9606 GN=SRSF9 PE=1 SV=1	High	0	17.262	37	8	23	7	221	25.5	8.65	21.92
O75306	NADH dehydrogenase [ubiquinone] iron-sulfur protein 2, mitochondrial OS=Homo sapiens OX=9606 GN=NDUFS2 PE=1 SV=2	High	0	17.258	15	6	7	6	463	52.5	7.55	13.64
P84103	Serine/arginine-rich splicing factor 3 OS=Homo sapiens OX=9606 GN=SRSF3 PE=1 SV=1	High	0	17.174	48	10	22	9	164	19.3	11.65	13.14
P61353	Large ribosomal subunit protein eL27 OS=Homo sapiens OX=9606 GN=RPL27 PE=1 SV=2	High	0	17.15	51	6	11	6	136	15.8	10.56	6.4
Q9NZ01	Very-long-chain enoyl-CoA reductase OS=Homo sapiens OX=9606 GN=TECR PE=1 SV=1	High	0	17.119	8	3	6	3	308	36	9.45	5.43
Q13112	Chromatin assembly factor 1 subunit B OS=Homo sapiens OX=9606 GN=CHAF1B PE=1 SV=1	High	0	17.117	14	6	11	6	559	61.5	7.5	22
Q00341	Vigilin OS=Homo sapiens OX=9606 GN=HDLBP PE=1 SV=3	High	0	17.098	9	9	10	9	1268	141.4	6.87	18.57
Q10469	Alpha-1,6-mannosyl-glycoprotein 2-beta-N-acetylglucosaminyltransferase OS=Homo sapiens OX=9606 GN=MGAT2 PE=1 SV=1	High	0	17.045	10	3	5	3	447	51.5	8.76	11.18
P49327	Fatty acid synthase OS=Homo sapiens OX=9606 GN=FASN PE=1 SV=3	High	0	17.04	4	8	9	8	2511	273.3	6.44	15.16
Q15528	Mediator of RNA polymerase II transcription subunit 22 OS=Homo sapiens OX=9606 GN=MED22 PE=1 SV=2	High	0	17.027	27	6	11	6	200	22.2	4.68	14.15
O00629	Importin subunit alpha-3 OS=Homo sapiens OX=9606 GN=KPNA4 PE=1 SV=1	High	0	17.018	15	7	8	4	521	57.9	4.96	16.2
P15924	Desmoplakin OS=Homo sapiens OX=9606 GN=DSP PE=1 SV=3	High	0	16.997	3	8	9	8	2871	331.6	6.81	9.01
P07199	Major centromere autoantigen B OS=Homo sapiens OX=9606 GN=CENPB PE=1 SV=2	High	0	16.845	13	6	7	6	599	65.1	4.55	11.59
O15381	Nuclear valosin-containing protein-like OS=Homo sapiens OX=9606 GN=NVL PE=1 SV=1	High	0	16.787	10	6	6	6	856	95	6.48	14.44
Q5RKV6	Exosome complex component MTR3 OS=Homo sapiens OX=9606 GN=EXOSC6 PE=1 SV=1	High	0	16.78	24	7	8	7	272	28.2	6.28	14.92
O75530	Polycomb protein EED OS=Homo sapiens OX=9606 GN=EED PE=1 SV=2	High	0	16.771	19	8	12	8	441	50.2	7.03	16.68
Q9P2R7	Succinate--CoA ligase [ADP-forming] subunit beta, mitochondrial OS=Homo sapiens OX=9606 GN=SUCLA2 PE=1 SV=3	High	0	16.73	15	8	8	8	463	50.3	7.42	9.14
O95758	Polypyrimidine tract-binding protein 3 OS=Homo sapiens OX=9606 GN=PTBP3 PE=1 SV=2	High	0	16.708	15	6	8	3	552	59.7	9.04	14.85
Q12996	Cleavage stimulation factor subunit 3 OS=Homo sapiens OX=9606 GN=CSTF3 PE=1 SV=1	High	0	16.698	11	5	6	5	717	82.9	8.12	16.44
P40692	DNA mismatch repair protein Mlh1 OS=Homo sapiens OX=9606 GN=MLH1 PE=1 SV=1	High	0	16.675	9	6	6	6	756	84.5	5.72	13.35
O14646	Chromodomain-helicase-DNA-binding protein 1 OS=Homo sapiens OX=9606 GN=CHD1 PE=1 SV=2	High	0	16.587	4	7	8	4	1710	196.6	7.14	17.58
P20020	Plasma membrane calcium-transporting ATPase 1 OS=Homo sapiens OX=9606 GN=ATP2B1 PE=1 SV=4	High	0	16.584	6	5	6	5	1220	134.6	5.91	14.03
Q9NUL3	Double-stranded RNA-binding protein Staufen homolog 2 OS=Homo sapiens OX=9606 GN=STAU2 PE=1 SV=2	High	0	16.436	15	6	9	5	570	62.6	9.61	20.72
Q9UGN5	Poly [ADP-ribose] polymerase 2 OS=Homo sapiens OX=9606 GN=PARP2 PE=1 SV=2	High	0	16.377	9	5	6	5	583	66.2	8.88	7.31
P51571	Translocon-associated protein subunit delta OS=Homo sapiens OX=9606 GN=SSR4 PE=1 SV=1	High	0	16.359	38	5	11	5	173	19	6.15	9.44
Q9UBK9	Protein UXT OS=Homo sapiens OX=9606 GN=UXT PE=1 SV=1	High	0	16.344	32	6	15	6	157	18.2	7.59	15.75
O95140	Mitofusin-2 OS=Homo sapiens OX=9606 GN=MFN2 PE=1 SV=3	High	0	16.297	13	8	8	8	757	86.3	6.98	10
O15379	Histone deacetylase 3 OS=Homo sapiens OX=9606 GN=HDAC3 PE=1 SV=2	High	0	16.275	18	7	10	6	428	48.8	5.16	15.18
O60907	F-box-like/WD repeat-containing protein TBL1X OS=Homo sapiens OX=9606 GN=TBL1X PE=1 SV=3	High	0	16.21	16	5	6	1	577	62.5	6.55	13.33
P63104	14-3-3 protein zeta/delta OS=Homo sapiens OX=9606 GN=YWHAZ PE=1 SV=1	High	0	16.199	25	5	6	4	245	27.7	4.79	10.35
Q9UHX1	Poly(U)-binding-splicing factor PUF60 OS=Homo sapiens OX=9606 GN=PUF60 PE=1 SV=1	High	0	16.188	19	5	7	5	559	59.8	5.29	13.98
Q9BVQ7	ATPase family gene 2 protein homolog B OS=Homo sapiens OX=9606 GN=AFG2B PE=1 SV=2	High	0	16.173	10	5	7	5	753	80.7	8.09	14.96
Q12931	Heat shock protein 75 kDa, mitochondrial OS=Homo sapiens OX=9606 GN=TRAP1 PE=1 SV=3	High	0	16.147	13	6	6	5	704	80.1	8.21	11.97
Q06587	E3 ubiquitin-protein ligase RING1 OS=Homo sapiens OX=9606 GN=RING1 PE=1 SV=2	High	0	16.138	23	7	11	5	406	42.4	5.62	12.55
O00232	26S proteasome non-ATPase regulatory subunit 12 OS=Homo sapiens OX=9606 GN=PSMD12 PE=1 SV=3	High	0	16.137	12	6	8	6	456	52.9	7.65	6.76
Q9UBM7	7-dehydrocholesterol reductase OS=Homo sapiens OX=9606 GN=DHCR7 PE=1 SV=1	High	0	16.134	10	5	11	5	475	54.5	8.7	17.52
Q8N1G0	Zinc finger protein 687 OS=Homo sapiens OX=9606 GN=ZNF687 PE=1 SV=1	High	0	16.101	6	6	9	6	1237	129.4	8.19	14.7
Q8TF68	Zinc finger protein 384 OS=Homo sapiens OX=9606 GN=ZNF384 PE=1 SV=2	High	0	16.1	8	4	10	4	577	63.2	8.95	15.8
Q29RF7	Sister chromatid cohesion protein PDS5 homolog A OS=Homo sapiens OX=9606 GN=PDS5A PE=1 SV=1	High	0	16.085	6	5	7	4	1337	150.7	7.91	10.59
Q96C36	Pyrroline-5-carboxylate reductase 2 OS=Homo sapiens OX=9606 GN=PYCR2 PE=1 SV=1	High	0	16.073	20	5	9	4	320	33.6	7.77	15.86
P27635	Large ribosomal subunit protein uL16 OS=Homo sapiens OX=9606 GN=RPL10 PE=1 SV=5	High	0	16.055	36	6	8	6	214	24.6	10.08	11.36
P84098	Large ribosomal subunit protein eL19 OS=Homo sapiens OX=9606 GN=RPL19 PE=1 SV=1	High	0	16.046	24	6	11	6	196	23.5	11.47	12.87
P62258	14-3-3 protein epsilon OS=Homo sapiens OX=9606 GN=YWHAE PE=1 SV=1	High	0	15.992	24	5	6	4	255	29.2	4.74	11.25
Q15392	Delta(24)-sterol reductase OS=Homo sapiens OX=9606 GN=DHCR24 PE=1 SV=2	High	0	15.938	13	7	7	7	516	60.1	8.16	15.38
Q9H4M9	EH domain-containing protein 1 OS=Homo sapiens OX=9606 GN=EHD1 PE=1 SV=2	High	0	15.873	20	6	7	5	534	60.6	6.83	12.52
O60762	Dolichol-phosphate mannosyltransferase subunit 1 OS=Homo sapiens OX=9606 GN=DPM1 PE=1 SV=1	High	0	15.857	30	7	8	7	260	29.6	9.57	9.87
P08559	Pyruvate dehydrogenase E1 component subunit alpha, somatic form, mitochondrial OS=Homo sapiens OX=9606 GN=PDHA1 PE=1 SV=3	High	0	15.793	17	7	10	7	390	43.3	8.06	14.45
Q9NX58	Cell growth-regulating nucleolar protein OS=Homo sapiens OX=9606 GN=LYAR PE=1 SV=3	High	0	15.76	15	6	7	6	379	43.6	9.57	8.07
P31689	DnaJ homolog subfamily A member 1 OS=Homo sapiens OX=9606 GN=DNAJA1 PE=1 SV=2	High	0	15.749	15	4	6	4	397	44.8	7.08	13.78
Q7L0Y3	tRNA methyltransferase 10 homolog C OS=Homo sapiens OX=9606 GN=TRMT10C PE=1 SV=2	High	0	15.745	19	4	7	4	403	47.3	9.36	15.16
P52294	Importin subunit alpha-5 OS=Homo sapiens OX=9606 GN=KPNA1 PE=1 SV=3	High	0	15.706	9	4	6	1	538	60.2	5.01	10.96
Q9H9B1	Histone-lysine N-methyltransferase EHMT1 OS=Homo sapiens OX=9606 GN=EHMT1 PE=1 SV=4	High	0	15.64	6	7	10	7	1298	141.4	5.76	15.94
P08754	Guanine nucleotide-binding protein G(i) subunit alpha-3 OS=Homo sapiens OX=9606 GN=GNAI3 PE=1 SV=3	High	0	15.631	12	4	7	2	354	40.5	5.69	11.09
O75251	NADH dehydrogenase [ubiquinone] iron-sulfur protein 7, mitochondrial OS=Homo sapiens OX=9606 GN=NDUFS7 PE=1 SV=3	High	0	15.552	14	4	12	4	213	23.5	9.99	15.19
O94842	TOX high mobility group box family member 4 OS=Homo sapiens OX=9606 GN=TOX4 PE=1 SV=1	High	0	15.545	9	4	5	4	621	66.2	5.06	14.97
Q9NW13	RNA-binding protein 28 OS=Homo sapiens OX=9606 GN=RBM28 PE=1 SV=3	High	0	15.517	7	5	6	5	759	85.7	9.22	9.9
Q9BVI4	Nucleolar complex protein 4 homolog OS=Homo sapiens OX=9606 GN=NOC4L PE=1 SV=1	High	0	15.513	18	7	8	7	516	58.4	7.49	9.77
Q9BW19	Kinesin-like protein KIFC1 OS=Homo sapiens OX=9606 GN=KIFC1 PE=1 SV=2	High	0	15.51	11	6	6	6	673	73.7	8.98	13.34
Q14573	Inositol 1,4,5-trisphosphate receptor type 3 OS=Homo sapiens OX=9606 GN=ITPR3 PE=1 SV=2	High	0	15.374	3	7	8	6	2671	303.9	6.48	9.12
O75439	Mitochondrial-processing peptidase subunit beta OS=Homo sapiens OX=9606 GN=PMPCB PE=1 SV=2	High	0	15.368	19	8	8	8	489	54.3	6.83	11.44
P39880	Homeobox protein cut-like 1 OS=Homo sapiens OX=9606 GN=CUX1 PE=1 SV=3	High	0	15.364	7	7	8	4	1505	164.1	5.9	11.17
O43865	S-adenosylhomocysteine hydrolase-like protein 1 OS=Homo sapiens OX=9606 GN=AHCYL1 PE=1 SV=2	High	0	15.324	10	5	6	5	530	58.9	6.89	9.35
Q7Z6E9	E3 ubiquitin-protein ligase RBBP6 OS=Homo sapiens OX=9606 GN=RBBP6 PE=1 SV=1	High	0	15.322	5	6	8	6	1792	201.4	9.64	10.6
O75494	Serine/arginine-rich splicing factor 10 OS=Homo sapiens OX=9606 GN=SRSF10 PE=1 SV=1	High	0	15.318	24	5	18	5	262	31.3	11.27	22.19
Q9UPP1	Histone lysine demethylase PHF8 OS=Homo sapiens OX=9606 GN=PHF8 PE=1 SV=3	High	0	15.253	6	5	8	3	1060	117.8	8.72	13.95
P63096	Guanine nucleotide-binding protein G(i) subunit alpha-1 OS=Homo sapiens OX=9606 GN=GNAI1 PE=1 SV=2	High	0	15.25	18	5	9	2	354	40.3	5.97	11.11
P16435	NADPH--cytochrome P450 reductase OS=Homo sapiens OX=9606 GN=POR PE=1 SV=2	High	0	15.248	12	6	9	6	677	76.6	5.58	13.37
P20226	TATA-box-binding protein OS=Homo sapiens OX=9606 GN=TBP PE=1 SV=2	High	0	15.233	10	4	11	4	339	37.7	9.79	15.23
Q9Y224	RNA transcription, translation and transport factor protein OS=Homo sapiens OX=9606 GN=RTRAF PE=1 SV=1	High	0	15.218	18	4	7	4	244	28.1	6.65	7.06
O43447	Peptidyl-prolyl cis-trans isomerase H OS=Homo sapiens OX=9606 GN=PPIH PE=1 SV=1	High	0	15.091	26	4	10	4	177	19.2	8.07	13.2
P26640	Valine--tRNA ligase OS=Homo sapiens OX=9606 GN=VARS1 PE=1 SV=4	High	0	15.037	5	5	5	5	1264	140.4	7.59	10.46
Q93074	Mediator of RNA polymerase II transcription subunit 12 OS=Homo sapiens OX=9606 GN=MED12 PE=1 SV=4	High	0	15.025	4	6	6	6	2177	242.9	7.05	12.58
O75027	Iron-sulfur clusters transporter ABCB7, mitochondrial OS=Homo sapiens OX=9606 GN=ABCB7 PE=1 SV=2	High	0	14.95	8	5	6	5	752	82.6	9.33	9.23
Q99848	Probable rRNA-processing protein EBP2 OS=Homo sapiens OX=9606 GN=EBNA1BP2 PE=1 SV=2	High	0	14.914	22	5	10	5	306	34.8	10.1	21.25
P48729	Casein kinase I isoform alpha OS=Homo sapiens OX=9606 GN=CSNK1A1 PE=1 SV=2	High	0	14.903	15	4	6	4	337	38.9	9.57	10.71
Q9UBX3	Mitochondrial dicarboxylate carrier OS=Homo sapiens OX=9606 GN=SLC25A10 PE=1 SV=2	High	0	14.874	24	5	11	5	287	31.3	9.54	7.63
P28340	DNA polymerase delta catalytic subunit OS=Homo sapiens OX=9606 GN=POLD1 PE=1 SV=2	High	0	14.835	11	8	8	8	1107	123.6	7.03	14.53
Q9Y2W2	WW domain-binding protein 11 OS=Homo sapiens OX=9606 GN=WBP11 PE=1 SV=1	High	0	14.699	10	6	7	6	641	70	8.38	9.47
Q8TDD1	ATP-dependent RNA helicase DDX54 OS=Homo sapiens OX=9606 GN=DDX54 PE=1 SV=2	High	0	14.675	7	6	8	6	881	98.5	10.02	13.28
Q86VP6	Cullin-associated NEDD8-dissociated protein 1 OS=Homo sapiens OX=9606 GN=CAND1 PE=1 SV=2	High	0	14.662	6	6	6	6	1230	136.3	5.78	11.09
Q9Y446	Plakophilin-3 OS=Homo sapiens OX=9606 GN=PKP3 PE=1 SV=1	High	0	14.632	9	7	9	7	797	87	9.32	11.25
Q09666	Neuroblast differentiation-associated protein AHNAK OS=Homo sapiens OX=9606 GN=AHNAK PE=1 SV=2	High	0	14.578	1	5	13	5	5890	628.7	6.15	22.38
Q96T60	Bifunctional polynucleotide phosphatase/kinase OS=Homo sapiens OX=9606 GN=PNKP PE=1 SV=1	High	0	14.55	10	4	6	4	521	57	8.46	11.97
Q13011	Delta(3,5)-Delta(2,4)-dienoyl-CoA isomerase, mitochondrial OS=Homo sapiens OX=9606 GN=ECH1 PE=1 SV=2	High	0	14.543	23	6	6	6	328	35.8	8	9.53
Q06830	Peroxiredoxin-1 OS=Homo sapiens OX=9606 GN=PRDX1 PE=1 SV=1	High	0	14.516	39	8	15	6	199	22.1	8.13	7.99
Q13042	Cell division cycle protein 16 homolog OS=Homo sapiens OX=9606 GN=CDC16 PE=1 SV=2	High	0	14.515	11	7	7	7	620	71.6	5.85	8.39
P11586	C-1-tetrahydrofolate synthase, cytoplasmic OS=Homo sapiens OX=9606 GN=MTHFD1 PE=1 SV=4	High	0	14.507	8	6	6	6	935	101.5	7.3	10.25
Q5JTV8	Torsin-1A-interacting protein 1 OS=Homo sapiens OX=9606 GN=TOR1AIP1 PE=1 SV=2	High	0	14.455	13	5	5	5	583	66.2	8.18	9.36
P06493	Cyclin-dependent kinase 1 OS=Homo sapiens OX=9606 GN=CDK1 PE=1 SV=3	High	0	14.446	22	6	6	5	297	34.1	8.4	12.23
Q9H0U6	Large ribosomal subunit protein uL18m OS=Homo sapiens OX=9606 GN=MRPL18 PE=1 SV=1	High	0	14.435	27	6	9	6	180	20.6	9.54	12.6
Q9H9G7	Protein argonaute-3 OS=Homo sapiens OX=9606 GN=AGO3 PE=1 SV=2	High	0	14.415	9	7	7	3	860	97.3	9.11	12.62
Q14807	Kinesin-like protein KIF22 OS=Homo sapiens OX=9606 GN=KIF22 PE=1 SV=5	High	0	14.381	7	4	4	4	665	73.2	9.45	8.81
P62081	Small ribosomal subunit protein eS7 OS=Homo sapiens OX=9606 GN=RPS7 PE=1 SV=1	High	0	14.346	35	7	13	7	194	22.1	10.1	10.93
Q9HD33	Large ribosomal subunit protein uL29m OS=Homo sapiens OX=9606 GN=MRPL47 PE=1 SV=2	High	0	14.345	24	6	10	6	250	29.4	10.37	11.98
O60488	Long-chain-fatty-acid--CoA ligase 4 OS=Homo sapiens OX=9606 GN=ACSL4 PE=1 SV=2	High	0	14.3	13	8	11	6	711	79.1	8.38	16.07
Q9UBQ5	Eukaryotic translation initiation factor 3 subunit K OS=Homo sapiens OX=9606 GN=EIF3K PE=1 SV=1	High	0	14.279	25	3	11	3	218	25	4.93	22.98
Q6P4R8	Nuclear factor related to kappa-B-binding protein OS=Homo sapiens OX=9606 GN=NFRKB PE=1 SV=2	High	0	14.27	6	6	6	6	1299	138.9	9.25	10.38
Q53EZ4	Centrosomal protein of 55 kDa OS=Homo sapiens OX=9606 GN=CEP55 PE=1 SV=3	High	0	14.256	15	5	5	5	464	54.1	7.01	10.17
Q8WUB8	PHD finger protein 10 OS=Homo sapiens OX=9606 GN=PHF10 PE=1 SV=3	High	0	14.142	12	5	9	5	498	56	6.62	17.66
Q58FF8	Putative heat shock protein HSP 90-beta 2 OS=Homo sapiens OX=9606 GN=HSP90AB2P PE=1 SV=2	High	0	14.135	16	6	8	1	381	44.3	4.84	14.56
Q15427	Splicing factor 3B subunit 4 OS=Homo sapiens OX=9606 GN=SF3B4 PE=1 SV=1	High	0	14.07	14	5	8	5	424	44.4	8.56	10.09
A2NJV5	Immunoglobulin kappa variable 2-29 OS=Homo sapiens OX=9606 GN=IGKV2-29 PE=3 SV=2	High	0	14.066	19	4	21	4	120	13.1	7.28	25.81
Q9BQ04	RNA-binding protein 4B OS=Homo sapiens OX=9606 GN=RBM4B PE=1 SV=1	High	0	14.056	13	6	10	1	359	40.1	6.74	17.19
P28288	ATP-binding cassette sub-family D member 3 OS=Homo sapiens OX=9606 GN=ABCD3 PE=1 SV=1	High	0	14.043	13	7	7	7	659	75.4	9.36	10.06
P61586	Transforming protein RhoA OS=Homo sapiens OX=9606 GN=RHOA PE=1 SV=1	High	0	14.04	20	4	5	2	193	21.8	6.1	9.21
O75462	Cytokine receptor-like factor 1 OS=Homo sapiens OX=9606 GN=CRLF1 PE=1 SV=1	High	0	14.039	14	5	10	5	422	46.3	9.11	12.7
Q6UB35	Monofunctional C1-tetrahydrofolate synthase, mitochondrial OS=Homo sapiens OX=9606 GN=MTHFD1L PE=1 SV=1	High	0	14.004	8	6	7	6	978	105.7	8.06	14.28
Q9NP66	High mobility group protein 20A OS=Homo sapiens OX=9606 GN=HMG20A PE=1 SV=1	High	0	13.997	28	6	6	6	347	40.1	6.49	10.55
Q9UDY2	Tight junction protein ZO-2 OS=Homo sapiens OX=9606 GN=TJP2 PE=1 SV=2	High	0	13.992	5	5	5	5	1190	133.9	7.4	6.47
P18621	Large ribosomal subunit protein uL22 OS=Homo sapiens OX=9606 GN=RPL17 PE=1 SV=3	High	0	13.992	41	8	14	8	184	21.4	10.17	5.43
P61981	14-3-3 protein gamma OS=Homo sapiens OX=9606 GN=YWHAG PE=1 SV=2	High	0	13.953	15	3	4	2	247	28.3	4.89	10.37
Q9H553	Alpha-1,3/1,6-mannosyltransferase ALG2 OS=Homo sapiens OX=9606 GN=ALG2 PE=1 SV=1	High	0	13.944	16	5	5	5	416	47.1	7.05	9.12
P55081	Microfibrillar-associated protein 1 OS=Homo sapiens OX=9606 GN=MFAP1 PE=1 SV=2	High	0	13.935	10	6	9	6	439	51.9	4.98	13.79
Q99959	Plakophilin-2 OS=Homo sapiens OX=9606 GN=PKP2 PE=1 SV=2	High	0	13.904	6	5	5	5	881	97.4	9.33	8.28
Q9Y232	Chromodomain Y-like protein OS=Homo sapiens OX=9606 GN=CDYL PE=1 SV=2	High	0	13.858	11	5	7	5	598	66.4	9.45	11.97
Q9Y2K7	Lysine-specific demethylase 2A OS=Homo sapiens OX=9606 GN=KDM2A PE=1 SV=3	High	0	13.854	6	5	6	5	1162	132.7	7.58	11.26
Q13363	C-terminal-binding protein 1 OS=Homo sapiens OX=9606 GN=CTBP1 PE=1 SV=2	High	0	13.849	12	5	6	2	440	47.5	6.77	12.69
Q9UJV9	Probable ATP-dependent RNA helicase DDX41 OS=Homo sapiens OX=9606 GN=DDX41 PE=1 SV=2	High	0	13.831	12	6	9	6	622	69.8	6.84	13.65
Q86UP2	Kinectin OS=Homo sapiens OX=9606 GN=KTN1 PE=1 SV=1	High	0	13.811	8	8	8	8	1357	156.2	5.64	7.37
P09543	2',3'-cyclic-nucleotide 3'-phosphodiesterase OS=Homo sapiens OX=9606 GN=CNP PE=1 SV=2	High	0	13.792	19	10	10	10	421	47.5	9.07	9.81
Q9UHD8	Septin-9 OS=Homo sapiens OX=9606 GN=SEPTIN9 PE=1 SV=2	High	0	13.769	12	6	7	6	586	65.4	8.97	13.88
Q9UKL0	REST corepressor 1 OS=Homo sapiens OX=9606 GN=RCOR1 PE=1 SV=2	High	0	13.761	9	4	5	4	485	53.3	7.03	10.21
O43809	Cleavage and polyadenylation specificity factor subunit 5 OS=Homo sapiens OX=9606 GN=NUDT21 PE=1 SV=1	High	0	13.704	17	5	9	5	227	26.2	8.82	9.57
O00255	Menin OS=Homo sapiens OX=9606 GN=MEN1 PE=1 SV=5	High	0	13.676	10	5	6	5	610	67.5	6.55	9.67
Q9Y295	Developmentally-regulated GTP-binding protein 1 OS=Homo sapiens OX=9606 GN=DRG1 PE=1 SV=1	High	0	13.631	19	5	6	5	367	40.5	8.9	8.74
Q8TC12	Retinol dehydrogenase 11 OS=Homo sapiens OX=9606 GN=RDH11 PE=1 SV=2	High	0	13.627	12	3	4	3	318	35.4	8.82	7.76
O60684	Importin subunit alpha-7 OS=Homo sapiens OX=9606 GN=KPNA6 PE=1 SV=1	High	0	13.619	9	4	5	1	536	60	4.98	10.8
P12814	Alpha-actinin-1 OS=Homo sapiens OX=9606 GN=ACTN1 PE=1 SV=2	High	0	13.614	6	4	4	1	892	103	5.41	10.85
Q15773	Myeloid leukemia factor 2 OS=Homo sapiens OX=9606 GN=MLF2 PE=1 SV=1	High	0	13.601	27	4	7	4	248	28.1	6.9	4.65
P04406	Glyceraldehyde-3-phosphate dehydrogenase OS=Homo sapiens OX=9606 GN=GAPDH PE=1 SV=3	High	0	13.583	35	8	13	8	335	36	8.46	13.06
P40938	Replication factor C subunit 3 OS=Homo sapiens OX=9606 GN=RFC3 PE=1 SV=2	High	0	13.574	22	6	7	6	356	40.5	8.34	8.82
Q969S3	Cytoplasmic 60S subunit biogenesis factor ZNF622 OS=Homo sapiens OX=9606 GN=ZNF622 PE=1 SV=1	High	0	13.543	12	5	5	5	477	54.2	6.15	11.86
P46459	Vesicle-fusing ATPase OS=Homo sapiens OX=9606 GN=NSF PE=1 SV=3	High	0	13.501	7	5	5	5	744	82.5	6.95	8.88
Q9H0U9	Testis-specific Y-encoded-like protein 1 OS=Homo sapiens OX=9606 GN=TSPYL1 PE=1 SV=3	High	0	13.446	13	5	5	5	437	49.2	5.45	11.49
Q13523	Serine/threonine-protein kinase PRP4 homolog OS=Homo sapiens OX=9606 GN=PRPF4B PE=1 SV=3	High	0	13.344	9	7	8	7	1007	116.9	10.26	10.62
Q96SB8	Structural maintenance of chromosomes protein 6 OS=Homo sapiens OX=9606 GN=SMC6 PE=1 SV=2	High	0	13.317	5	5	6	5	1091	126.2	6.99	10.24
O60884	DnaJ homolog subfamily A member 2 OS=Homo sapiens OX=9606 GN=DNAJA2 PE=1 SV=1	High	0	13.241	15	6	6	6	412	45.7	6.48	10.52
Q5JPE7	BOS complex subunit NOMO2 OS=Homo sapiens OX=9606 GN=NOMO2 PE=1 SV=1	High	0	13.24	5	5	5	5	1267	139.4	5.76	12.36
Q15024	Exosome complex component RRP42 OS=Homo sapiens OX=9606 GN=EXOSC7 PE=1 SV=3	High	0	13.213	25	5	5	5	291	31.8	5.19	10.73
Q13601	KRR1 small subunit processome component homolog OS=Homo sapiens OX=9606 GN=KRR1 PE=1 SV=4	High	0	13.2	19	6	7	6	381	43.6	9.77	14.9
Q8WV44	E3 ubiquitin-protein ligase TRIM41 OS=Homo sapiens OX=9606 GN=TRIM41 PE=1 SV=3	High	0	13.174	10	5	5	5	630	71.6	5.06	6.03
Q2NL82	Pre-rRNA-processing protein TSR1 homolog OS=Homo sapiens OX=9606 GN=TSR1 PE=1 SV=1	High	0	13.139	8	5	5	5	804	91.8	7.42	8.86
P62745	Rho-related GTP-binding protein RhoB OS=Homo sapiens OX=9606 GN=RHOB PE=1 SV=1	High	0	13.137	26	5	6	5	196	22.1	5.24	5.95
O00330	Pyruvate dehydrogenase protein X component, mitochondrial OS=Homo sapiens OX=9606 GN=PDHX PE=1 SV=3	High	0	13.126	10	4	5	4	501	54.1	8.66	6.69
Q71UI9	Histone H2A.V OS=Homo sapiens OX=9606 GN=H2AZ2 PE=1 SV=3	High	0	13.103	23	5	49	3	128	13.5	10.58	67.19
Q99496	E3 ubiquitin-protein ligase RING2 OS=Homo sapiens OX=9606 GN=RNF2 PE=1 SV=1	High	0	13.032	19	5	9	3	336	37.6	6.84	10.12
O95218	Zinc finger Ran-binding domain-containing protein 2 OS=Homo sapiens OX=9606 GN=ZRANB2 PE=1 SV=2	High	0	13.02	15	5	5	5	330	37.4	10.01	9.62
Q969N2	GPI transamidase component PIG-T OS=Homo sapiens OX=9606 GN=PIGT PE=1 SV=1	High	0	12.984	8	5	5	5	578	65.7	8.38	8.2
Q96EY1	DnaJ homolog subfamily A member 3, mitochondrial OS=Homo sapiens OX=9606 GN=DNAJA3 PE=1 SV=2	High	0	12.96	12	4	7	4	480	52.5	9.26	12.07
P27348	14-3-3 protein theta OS=Homo sapiens OX=9606 GN=YWHAQ PE=1 SV=1	High	0	12.956	16	4	7	3	245	27.7	4.78	9.48
P23458	Tyrosine-protein kinase JAK1 OS=Homo sapiens OX=9606 GN=JAK1 PE=1 SV=2	High	0	12.915	6	5	7	5	1154	133.2	7.55	10.68
Q96A65	Exocyst complex component 4 OS=Homo sapiens OX=9606 GN=EXOC4 PE=1 SV=1	High	0	12.901	6	5	5	5	974	110.4	6.49	4.98
Q01844	RNA-binding protein EWS OS=Homo sapiens OX=9606 GN=EWSR1 PE=1 SV=1	High	0	12.901	10	4	9	4	656	68.4	9.33	17.38
O14656	Torsin-1A OS=Homo sapiens OX=9606 GN=TOR1A PE=1 SV=1	High	0	12.891	14	4	5	4	332	37.8	6.99	8.73
Q8NEY8	Periphilin-1 OS=Homo sapiens OX=9606 GN=PPHLN1 PE=1 SV=2	High	0	12.875	11	5	8	5	458	52.7	9.11	7.43
P05386	Large ribosomal subunit protein P1 OS=Homo sapiens OX=9606 GN=RPLP1 PE=1 SV=1	High	0	12.854	71	4	10	3	114	11.5	4.32	19.67
Q14165	Malectin OS=Homo sapiens OX=9606 GN=MLEC PE=1 SV=1	High	0	12.842	15	3	4	3	292	32.2	5.41	11.74
P63000	Ras-related C3 botulinum toxin substrate 1 OS=Homo sapiens OX=9606 GN=RAC1 PE=1 SV=1	High	0	12.826	22	5	11	5	192	21.4	8.5	9.59
Q04837	Single-stranded DNA-binding protein, mitochondrial OS=Homo sapiens OX=9606 GN=SSBP1 PE=1 SV=1	High	0	12.749	26	4	5	4	148	17.2	9.6	9.67
Q9HAN9	Nicotinamide/nicotinic acid mononucleotide adenylyltransferase 1 OS=Homo sapiens OX=9606 GN=NMNAT1 PE=1 SV=1	High	0	12.732	24	5	6	5	279	31.9	8.87	9.39
Q12824	SWI/SNF-related matrix-associated actin-dependent regulator of chromatin subfamily B member 1 OS=Homo sapiens OX=9606 GN=SMARCB1 PE=1 SV=2	High	0	12.723	25	8	9	8	385	44.1	6.23	9.97
Q32P28	Prolyl 3-hydroxylase 1 OS=Homo sapiens OX=9606 GN=P3H1 PE=1 SV=2	High	0	12.674	5	3	3	3	736	83.3	5.14	8.78
P35659	Protein DEK OS=Homo sapiens OX=9606 GN=DEK PE=1 SV=1	High	0	12.668	11	5	7	5	375	42.6	8.56	11.82
P49821	NADH dehydrogenase [ubiquinone] flavoprotein 1, mitochondrial OS=Homo sapiens OX=9606 GN=NDUFV1 PE=1 SV=4	High	0	12.66	13	5	5	5	464	50.8	8.21	7.05
Q8NC51	SERPINE1 mRNA-binding protein 1 OS=Homo sapiens OX=9606 GN=SERBP1 PE=1 SV=2	High	0	12.61	12	3	5	3	408	44.9	8.65	9.43
Q13405	Large ribosomal subunit protein mL49 OS=Homo sapiens OX=9606 GN=MRPL49 PE=1 SV=1	High	0	12.583	23	3	5	3	166	19.2	9.45	6.07
O60934	Nibrin OS=Homo sapiens OX=9606 GN=NBN PE=1 SV=1	High	0	12.56	10	6	6	6	754	84.9	6.9	8.64
Q13724	Mannosyl-oligosaccharide glucosidase OS=Homo sapiens OX=9606 GN=MOGS PE=1 SV=5	High	0	12.551	9	7	11	7	837	91.9	8.9	17.07
Q16540	Large ribosomal subunit protein uL23m OS=Homo sapiens OX=9606 GN=MRPL23 PE=1 SV=1	High	0	12.5	24	4	9	4	153	17.8	9.69	15.8
P48735	Isocitrate dehydrogenase [NADP], mitochondrial OS=Homo sapiens OX=9606 GN=IDH2 PE=1 SV=2	High	0	12.493	18	6	6	6	452	50.9	8.69	6.34
Q07020	Large ribosomal subunit protein eL18 OS=Homo sapiens OX=9606 GN=RPL18 PE=1 SV=2	High	0	12.486	25	4	8	4	188	21.6	11.72	8.51
Q96AE4	Far upstream element-binding protein 1 OS=Homo sapiens OX=9606 GN=FUBP1 PE=1 SV=3	High	0	12.481	8	5	8	2	644	67.5	7.61	8.44
Q9UBL3	Set1/Ash2 histone methyltransferase complex subunit ASH2 OS=Homo sapiens OX=9606 GN=ASH2L PE=1 SV=1	High	0	12.47	18	8	9	8	628	68.7	5.69	12.24
P12694	2-oxoisovalerate dehydrogenase subunit alpha, mitochondrial OS=Homo sapiens OX=9606 GN=BCKDHA PE=1 SV=2	High	0	12.417	20	7	8	7	445	50.4	8.27	5.59
O15270	Serine palmitoyltransferase 2 OS=Homo sapiens OX=9606 GN=SPTLC2 PE=1 SV=1	High	0	12.396	12	4	4	4	562	62.9	7.78	8.1
Q9Y2H1	Serine/threonine-protein kinase 38-like OS=Homo sapiens OX=9606 GN=STK38L PE=1 SV=3	High	0	12.373	10	6	7	2	464	54	6.81	11.94
Q6P158	Putative ATP-dependent RNA helicase DHX57 OS=Homo sapiens OX=9606 GN=DHX57 PE=1 SV=2	High	0	12.356	4	6	8	4	1386	155.5	7.71	15.94
Q9GZR2	RNA exonuclease 4 OS=Homo sapiens OX=9606 GN=REXO4 PE=1 SV=2	High	0	12.343	14	5	5	5	422	46.6	9.77	11.09
Q53F19	Nuclear cap-binding protein subunit 3 OS=Homo sapiens OX=9606 GN=NCBP3 PE=1 SV=2	High	0	12.33	7	4	4	4	620	70.5	5.73	9.01
P50750	Cyclin-dependent kinase 9 OS=Homo sapiens OX=9606 GN=CDK9 PE=1 SV=3	High	0	12.329	15	5	6	4	372	42.8	8.79	6.18
Q9NUQ8	ATP-binding cassette sub-family F member 3 OS=Homo sapiens OX=9606 GN=ABCF3 PE=1 SV=2	High	0	12.303	9	5	6	5	709	79.7	6.34	10.6
O95168	NADH dehydrogenase [ubiquinone] 1 beta subcomplex subunit 4 OS=Homo sapiens OX=9606 GN=NDUFB4 PE=1 SV=3	High	0	12.277	26	3	5	3	129	15.2	9.85	11.54
Q8TEM1	Nuclear pore membrane glycoprotein 210 OS=Homo sapiens OX=9606 GN=NUP210 PE=1 SV=3	High	0	12.26	3	5	5	5	1887	205	6.81	6.88
P52435	DNA-directed RNA polymerase II subunit RPB11-a OS=Homo sapiens OX=9606 GN=POLR2J PE=1 SV=1	High	0	12.222	54	6	14	6	117	13.3	5.86	19.56
Q03468	DNA excision repair protein ERCC-6 OS=Homo sapiens OX=9606 GN=ERCC6 PE=1 SV=1	High	0	12.195	6	6	6	2	1493	168.3	8.09	4.75
P0DP91	Chimeric ERCC6-PGBD3 protein OS=Homo sapiens OX=9606 GN=ERCC6 PE=1 SV=1	High	0	12.117	9	7	7	3	1061	119.4	6.58	10.52
Q15436	Protein transport protein Sec23A OS=Homo sapiens OX=9606 GN=SEC23A PE=1 SV=2	High	0	12.098	8	6	7	5	765	86.1	7.08	6.79
O43474	Krueppel-like factor 4 OS=Homo sapiens OX=9606 GN=KLF4 PE=1 SV=3	High	0	12.074	13	4	5	4	513	54.6	8.37	11.25
O75821	Eukaryotic translation initiation factor 3 subunit G OS=Homo sapiens OX=9606 GN=EIF3G PE=1 SV=2	High	0	12.052	23	6	10	6	320	35.6	6.13	12.81
O75477	Erlin-1 OS=Homo sapiens OX=9606 GN=ERLIN1 PE=1 SV=2	High	0	12.051	13	3	6	1	348	39.1	7.87	16.93
Q96QD9	UAP56-interacting factor OS=Homo sapiens OX=9606 GN=FYTTD1 PE=1 SV=3	High	0	12.043	15	5	5	5	318	35.8	11.78	5.12
Q9Y5X1	Sorting nexin-9 OS=Homo sapiens OX=9606 GN=SNX9 PE=1 SV=1	High	0	12.029	9	4	4	4	595	66.6	5.58	7.78
P43353	Aldehyde dehydrogenase family 3 member B1 OS=Homo sapiens OX=9606 GN=ALDH3B1 PE=1 SV=1	High	0	12.003	10	4	10	3	468	51.8	7.62	15.52
Q15560	Transcription elongation factor A protein 2 OS=Homo sapiens OX=9606 GN=TCEA2 PE=1 SV=1	High	0	12.002	15	4	6	2	299	33.6	9.13	7.9
Q9H223	EH domain-containing protein 4 OS=Homo sapiens OX=9606 GN=EHD4 PE=1 SV=1	High	0	11.973	10	4	4	3	541	61.1	6.76	10.3
P62314	Small nuclear ribonucleoprotein Sm D1 OS=Homo sapiens OX=9606 GN=SNRPD1 PE=1 SV=1	High	0	11.954	28	4	7	4	119	13.3	11.56	9.76
Q99755	Phosphatidylinositol 4-phosphate 5-kinase type-1 alpha OS=Homo sapiens OX=9606 GN=PIP5K1A PE=1 SV=1	High	0	11.917	11	4	8	3	562	62.6	8.21	16.46
P08237	ATP-dependent 6-phosphofructokinase, muscle type OS=Homo sapiens OX=9606 GN=PFKM PE=1 SV=2	High	0	11.913	4	3	10	2	780	85.1	7.99	17.3
P49915	GMP synthase [glutamine-hydrolyzing] OS=Homo sapiens OX=9606 GN=GMPS PE=1 SV=1	High	0	11.865	11	6	6	6	693	76.7	6.87	6.89
Q9BQ15	SOSS complex subunit B1 OS=Homo sapiens OX=9606 GN=NABP2 PE=1 SV=1	High	0	11.834	31	4	4	4	211	22.3	9.06	7.37
P62879	Guanine nucleotide-binding protein G(I)/G(S)/G(T) subunit beta-2 OS=Homo sapiens OX=9606 GN=GNB2 PE=1 SV=3	High	0	11.782	28	7	8	4	340	37.3	6	13.31
Q86WX3	Active regulator of SIRT1 OS=Homo sapiens OX=9606 GN=RPS19BP1 PE=1 SV=1	High	0	11.764	29	4	6	4	136	15.4	10.74	10.08
Q9BYD2	Large ribosomal subunit protein bL9m OS=Homo sapiens OX=9606 GN=MRPL9 PE=1 SV=2	High	0	11.694	17	5	8	5	267	30.2	10.08	10.76
O43818	U3 small nucleolar RNA-interacting protein 2 OS=Homo sapiens OX=9606 GN=RRP9 PE=1 SV=1	High	0	11.693	10	4	4	4	475	51.8	7.85	8.99
Q9H4L5	Oxysterol-binding protein-related protein 3 OS=Homo sapiens OX=9606 GN=OSBPL3 PE=1 SV=1	High	0	11.675	6	4	4	4	887	101.2	6.87	8.46
P52907	F-actin-capping protein subunit alpha-1 OS=Homo sapiens OX=9606 GN=CAPZA1 PE=1 SV=3	High	0	11.669	26	5	6	4	286	32.9	5.69	6.87
Q9NRZ9	Lymphoid-specific helicase OS=Homo sapiens OX=9606 GN=HELLS PE=1 SV=1	High	0	11.62	5	4	4	4	838	97	7.93	4.36
Q12800	Alpha-globin transcription factor CP2 OS=Homo sapiens OX=9606 GN=TFCP2 PE=1 SV=2	High	0	11.618	9	3	5	3	502	57.2	5.8	11.06
Q92791	Endoplasmic reticulum protein SC65 OS=Homo sapiens OX=9606 GN=P3H4 PE=1 SV=1	High	0	11.59	7	3	4	3	437	50.3	4.77	10.57
Q9Y3D9	Small ribosomal subunit protein mS23 OS=Homo sapiens OX=9606 GN=MRPS23 PE=1 SV=2	High	0	11.575	23	6	9	6	190	21.8	8.9	9.34
Q8IVI9	Nostrin OS=Homo sapiens OX=9606 GN=NOSTRIN PE=1 SV=2	High	0	11.573	10	4	4	4	506	57.6	8.97	7.7
P23258	Tubulin gamma-1 chain OS=Homo sapiens OX=9606 GN=TUBG1 PE=1 SV=2	High	0	11.56	12	4	4	4	451	51.1	6.14	7.46
P11234	Ras-related protein Ral-B OS=Homo sapiens OX=9606 GN=RALB PE=1 SV=1	High	0	11.555	18	4	4	4	206	23.4	6.62	8.63
Q9Y4B6	DDB1- and CUL4-associated factor 1 OS=Homo sapiens OX=9606 GN=DCAF1 PE=1 SV=3	High	0	11.517	5	5	5	5	1507	168.9	5.06	4.86
O00488	Zinc finger protein 593 OS=Homo sapiens OX=9606 GN=ZNF593 PE=1 SV=2	High	0	11.512	33	4	5	4	134	15.2	9.82	10.42
P84095	Rho-related GTP-binding protein RhoG OS=Homo sapiens OX=9606 GN=RHOG PE=1 SV=1	High	0	11.509	36	4	8	4	191	21.3	8.12	13.52
Q9BRX2	Protein pelota homolog OS=Homo sapiens OX=9606 GN=PELO PE=1 SV=2	High	0	11.498	12	5	5	5	385	43.3	6.34	6.8
P49748	Very long-chain specific acyl-CoA dehydrogenase, mitochondrial OS=Homo sapiens OX=9606 GN=ACADVL PE=1 SV=1	High	0	11.436	12	6	8	6	655	70.3	8.75	8.95
P05204	Non-histone chromosomal protein HMG-17 OS=Homo sapiens OX=9606 GN=HMGN2 PE=1 SV=3	High	0	11.421	36	2	5	2	90	9.4	9.99	4.54
Q9H9Y6	DNA-directed RNA polymerase I subunit RPA2 OS=Homo sapiens OX=9606 GN=POLR1B PE=1 SV=2	High	0	11.407	4	4	11	3	1135	128.1	7.83	17.77
Q9GZY8	Mitochondrial fission factor OS=Homo sapiens OX=9606 GN=MFF PE=1 SV=1	High	0	11.388	23	4	4	4	342	38.4	8.95	7.7
P06241	Tyrosine-protein kinase Fyn OS=Homo sapiens OX=9606 GN=FYN PE=1 SV=3	High	0	11.386	8	4	6	2	537	60.7	6.67	11.06
Q9Y5B6	PAX3- and PAX7-binding protein 1 OS=Homo sapiens OX=9606 GN=PAXBP1 PE=1 SV=2	High	0	11.368	5	4	5	4	917	104.7	5.68	9.14
Q9H853	Putative tubulin-like protein alpha-4B OS=Homo sapiens OX=9606 GN=TUBA4B PE=5 SV=2	High	0	11.357	11	2	26	1	241	27.5	7.83	39.14
Q96A35	Large ribosomal subunit protein uL24m OS=Homo sapiens OX=9606 GN=MRPL24 PE=1 SV=1	High	0	11.311	22	4	7	4	216	24.9	9.29	9.2
O00257	E3 SUMO-protein ligase CBX4 OS=Homo sapiens OX=9606 GN=CBX4 PE=1 SV=3	High	0	11.265	6	3	6	3	560	61.3	9.36	13.65
Q8TCC3	Large ribosomal subunit protein uL30m OS=Homo sapiens OX=9606 GN=MRPL30 PE=1 SV=1	High	0	11.262	13	2	3	2	161	18.5	9.99	4.72
P62834	Ras-related protein Rap-1A OS=Homo sapiens OX=9606 GN=RAP1A PE=1 SV=1	High	0	11.251	23	4	7	1	184	21	6.67	9.86
Q5JWF2	Guanine nucleotide-binding protein G(s) subunit alpha isoforms XLas OS=Homo sapiens OX=9606 GN=GNAS PE=1 SV=2	High	0	11.248	5	5	8	4	1037	111	5.03	7.56
Q9Y697	Cysteine desulfurase OS=Homo sapiens OX=9606 GN=NFS1 PE=1 SV=3	High	0	11.238	15	5	8	5	457	50.2	8.31	18.44
Q16875	6-phosphofructo-2-kinase/fructose-2,6-bisphosphatase 3 OS=Homo sapiens OX=9606 GN=PFKFB3 PE=1 SV=1	High	0	11.232	8	4	5	4	520	59.6	8.21	7.4
P61221	ATP-binding cassette sub-family E member 1 OS=Homo sapiens OX=9606 GN=ABCE1 PE=1 SV=1	High	0	11.209	8	4	6	4	599	67.3	8.34	12.75
Q53H12	Acylglycerol kinase, mitochondrial OS=Homo sapiens OX=9606 GN=AGK PE=1 SV=2	High	0	11.134	9	5	5	5	422	47.1	8.09	9.34
Q8WUM0	Nuclear pore complex protein Nup133 OS=Homo sapiens OX=9606 GN=NUP133 PE=1 SV=2	High	0	11.107	6	5	7	5	1156	128.9	5.1	6.54
Q9NXG2	THUMP domain-containing protein 1 OS=Homo sapiens OX=9606 GN=THUMPD1 PE=1 SV=2	High	0	11.107	14	5	5	5	353	39.3	7.88	5.96
Q9UJW0	Dynactin subunit 4 OS=Homo sapiens OX=9606 GN=DCTN4 PE=1 SV=1	High	0	11.09	12	4	6	4	460	52.3	7.34	6.27
P68400	Casein kinase II subunit alpha OS=Homo sapiens OX=9606 GN=CSNK2A1 PE=1 SV=1	High	0	11.067	20	5	9	5	391	45.1	7.74	2.1
P60660	Myosin light polypeptide 6 OS=Homo sapiens OX=9606 GN=MYL6 PE=1 SV=2	High	0	11.015	36	5	6	5	151	16.9	4.65	10.85
Q96CS3	FAS-associated factor 2 OS=Homo sapiens OX=9606 GN=FAF2 PE=1 SV=2	High	0	10.927	18	6	7	6	445	52.6	5.62	9.76
Q9BYX7	Putative beta-actin-like protein 3 OS=Homo sapiens OX=9606 GN=POTEKP PE=5 SV=1	High	0	10.914	11	3	22	1	375	42	6.33	40.15
Q06265	Exosome complex component RRP45 OS=Homo sapiens OX=9606 GN=EXOSC9 PE=1 SV=3	High	0	10.908	8	3	6	3	439	48.9	5.29	14.6
P62306	Small nuclear ribonucleoprotein F OS=Homo sapiens OX=9606 GN=SNRPF PE=1 SV=1	High	0	10.907	24	2	5	2	86	9.7	4.67	12.66
P53803	DNA-directed RNA polymerases I, II, and III subunit RPABC4 OS=Homo sapiens OX=9606 GN=POLR2K PE=1 SV=1	High	0	10.901	64	4	15	4	58	7	9.06	17.6
P61224	Ras-related protein Rap-1b OS=Homo sapiens OX=9606 GN=RAP1B PE=1 SV=1	High	0	10.89	23	4	8	1	184	20.8	5.78	9.83
P61289	Proteasome activator complex subunit 3 OS=Homo sapiens OX=9606 GN=PSME3 PE=1 SV=1	High	0	10.886	16	3	5	3	254	29.5	5.95	11.22
O94905	Erlin-2 OS=Homo sapiens OX=9606 GN=ERLIN2 PE=1 SV=1	High	0	10.85	13	3	6	1	339	37.8	5.62	17.7
Q15738	Sterol-4-alpha-carboxylate 3-dehydrogenase, decarboxylating OS=Homo sapiens OX=9606 GN=NSDHL PE=1 SV=2	High	0	10.796	9	3	5	3	373	41.9	8.06	7.63
O15027	Protein transport protein Sec16A OS=Homo sapiens OX=9606 GN=SEC16A PE=1 SV=4	High	0	10.774	3	5	5	5	2357	251.7	5.8	6.01
Q9P0U4	CXXC-type zinc finger protein 1 OS=Homo sapiens OX=9606 GN=CXXC1 PE=1 SV=2	High	0	10.769	9	6	7	6	656	75.7	8.24	6.84
Q9UBB9	Tuftelin-interacting protein 11 OS=Homo sapiens OX=9606 GN=TFIP11 PE=1 SV=1	High	0	10.765	5	4	4	4	837	96.8	5.67	7.4
Q13617	Cullin-2 OS=Homo sapiens OX=9606 GN=CUL2 PE=1 SV=2	High	0	10.73	5	3	3	3	745	86.9	6.92	8.69
Q8NEJ9	Neuroguidin OS=Homo sapiens OX=9606 GN=NGDN PE=1 SV=1	High	0	10.712	15	4	4	4	315	35.9	9.57	8.33
P08651	Nuclear factor 1 C-type OS=Homo sapiens OX=9606 GN=NFIC PE=1 SV=2	High	0	10.635	12	5	8	3	508	55.6	8.38	7.62
P82663	Small ribosomal subunit protein mS25 OS=Homo sapiens OX=9606 GN=MRPS25 PE=1 SV=1	High	0	10.556	25	4	7	4	173	20.1	8.82	10.51
P40429	Large ribosomal subunit protein uL13 OS=Homo sapiens OX=9606 GN=RPL13A PE=1 SV=2	High	0	10.553	20	6	8	6	203	23.6	10.93	6.49
O60313	Dynamin-like 120 kDa protein, mitochondrial OS=Homo sapiens OX=9606 GN=OPA1 PE=1 SV=3	High	0	10.545	6	5	7	5	960	111.6	7.87	10.98
Q14331	Protein FRG1 OS=Homo sapiens OX=9606 GN=FRG1 PE=1 SV=1	High	0	10.533	14	3	3	3	258	29.2	9.01	7.53
Q9BYN8	Small ribosomal subunit protein mS26 OS=Homo sapiens OX=9606 GN=MRPS26 PE=1 SV=1	High	0	10.503	19	4	7	4	205	24.2	10.39	8.6
Q9HCG8	Pre-mRNA-splicing factor CWC22 homolog OS=Homo sapiens OX=9606 GN=CWC22 PE=1 SV=3	High	0	10.495	5	4	5	4	908	105.4	7.03	8.76
P07305	Histone H1.0 OS=Homo sapiens OX=9606 GN=H1-0 PE=1 SV=3	High	0	10.493	25	5	6	5	194	20.9	10.84	3.42
Q969R5	Lethal(3)malignant brain tumor-like protein 2 OS=Homo sapiens OX=9606 GN=L3MBTL2 PE=1 SV=1	High	0	10.482	7	4	4	4	705	79.1	6.84	9.49
P05423	DNA-directed RNA polymerase III subunit RPC4 OS=Homo sapiens OX=9606 GN=POLR3D PE=1 SV=2	High	0	10.461	12	4	4	4	398	44.4	6.98	5.53
Q7Z3Y9	Keratin, type I cytoskeletal 26 OS=Homo sapiens OX=9606 GN=KRT26 PE=1 SV=2	High	0	10.433	5	2	30	1	468	51.9	4.92	47.44
Q8IY37	Probable ATP-dependent RNA helicase DHX37 OS=Homo sapiens OX=9606 GN=DHX37 PE=1 SV=1	High	0	10.426	6	6	6	6	1157	129.5	8.1	10.57
Q9NRW3	DNA dC->dU-editing enzyme APOBEC-3C OS=Homo sapiens OX=9606 GN=APOBEC3C PE=1 SV=2	High	0	10.397	24	4	6	3	190	22.8	7.59	7.08
Q14527	Helicase-like transcription factor OS=Homo sapiens OX=9606 GN=HLTF PE=1 SV=2	High	0	10.385	3	3	7	3	1009	113.9	8.6	10.7
Q16637	Survival motor neuron protein OS=Homo sapiens OX=9606 GN=SMN1 PE=1 SV=1	High	0	10.357	10	3	4	3	294	31.8	6.55	7.91
P27816	Microtubule-associated protein 4 OS=Homo sapiens OX=9606 GN=MAP4 PE=1 SV=3	High	0	10.348	5	4	9	4	1152	120.9	5.43	15.89
Q9Y5J1	U3 small nucleolar RNA-associated protein 18 homolog OS=Homo sapiens OX=9606 GN=UTP18 PE=1 SV=3	High	0	10.304	9	3	3	3	556	62	8.76	5.45
Q96ME1	F-box/LRR-repeat protein 18 OS=Homo sapiens OX=9606 GN=FBXL18 PE=1 SV=3	High	0	10.289	7	3	4	3	718	78.9	8.27	5.12
Q8WUK0	Phosphatidylglycerophosphatase and protein-tyrosine phosphatase 1 OS=Homo sapiens OX=9606 GN=PTPMT1 PE=1 SV=1	High	0	10.267	16	3	4	3	201	22.8	9.77	6.6
Q9P0V9	Septin-10 OS=Homo sapiens OX=9606 GN=SEPTIN10 PE=1 SV=2	High	0	10.257	13	5	5	5	454	52.6	6.8	4.58
Q9UPT8	Zinc finger CCCH domain-containing protein 4 OS=Homo sapiens OX=9606 GN=ZC3H4 PE=1 SV=3	High	0	10.249	5	4	5	4	1303	140.2	6.27	7.86
O60885	Bromodomain-containing protein 4 OS=Homo sapiens OX=9606 GN=BRD4 PE=1 SV=2	High	0	10.232	6	6	7	5	1362	152.1	9.19	4
Q99733	Nucleosome assembly protein 1-like 4 OS=Homo sapiens OX=9606 GN=NAP1L4 PE=1 SV=1	High	0	10.213	13	4	4	3	375	42.8	4.69	7.56
Q9BWU0	Kanadaptin OS=Homo sapiens OX=9606 GN=SLC4A1AP PE=1 SV=2	High	0	10.185	10	4	5	4	742	82.8	5.1	10.48
Q9HBH5	Retinol dehydrogenase 14 OS=Homo sapiens OX=9606 GN=RDH14 PE=1 SV=1	High	0	10.168	14	4	4	4	336	36.8	8.79	8.98
P46782	Small ribosomal subunit protein uS7 OS=Homo sapiens OX=9606 GN=RPS5 PE=1 SV=4	High	0	10.153	29	6	7	6	204	22.9	9.72	7.1
Q8WUA2	Peptidyl-prolyl cis-trans isomerase-like 4 OS=Homo sapiens OX=9606 GN=PPIL4 PE=1 SV=1	High	0	10.111	12	4	6	4	492	57.2	5.92	15.7
O15294	UDP-N-acetylglucosamine--peptide N-acetylglucosaminyltransferase 110 kDa subunit OS=Homo sapiens OX=9606 GN=OGT PE=1 SV=3	High	0	10.083	5	4	6	4	1046	116.9	6.7	13.54
Q969Q0	Ribosomal protein eL42-like OS=Homo sapiens OX=9606 GN=RPL36AL PE=1 SV=3	High	0	9.989	38	5	8	2	106	12.5	10.65	6.4
Q8WYA6	Beta-catenin-like protein 1 OS=Homo sapiens OX=9606 GN=CTNNBL1 PE=1 SV=1	High	0	9.983	12	4	7	4	563	65.1	5.05	15.49
P48047	ATP synthase subunit O, mitochondrial OS=Homo sapiens OX=9606 GN=ATP5PO PE=1 SV=1	High	0	9.982	23	4	7	4	213	23.3	9.96	16.96
Q9Y5U2	U5 small nuclear ribonucleoprotein TSSC4 OS=Homo sapiens OX=9606 GN=TSSC4 PE=1 SV=3	High	0	9.977	13	4	4	4	329	34.3	5.19	6.79
Q9UM00	Calcium load-activated calcium channel OS=Homo sapiens OX=9606 GN=TMCO1 PE=1 SV=2	High	0	9.976	15	5	7	5	239	27.1	10.26	8.99
O95239	Chromosome-associated kinesin KIF4A OS=Homo sapiens OX=9606 GN=KIF4A PE=1 SV=3	High	0	9.94	3	3	3	3	1232	139.8	6.27	6.72
Q7Z7L1	Schlafen family member 11 OS=Homo sapiens OX=9606 GN=SLFN11 PE=1 SV=2	High	0	9.927	9	6	6	5	901	102.8	7.77	9.73
P42766	Large ribosomal subunit protein uL29 OS=Homo sapiens OX=9606 GN=RPL35 PE=1 SV=2	High	0	9.919	30	4	8	4	123	14.5	11.05	2.33
P35241	Radixin OS=Homo sapiens OX=9606 GN=RDX PE=1 SV=1	High	0	9.903	7	3	5	3	583	68.5	6.37	8.15
P43686	26S proteasome regulatory subunit 6B OS=Homo sapiens OX=9606 GN=PSMC4 PE=1 SV=2	High	0	9.889	15	6	8	6	418	47.3	5.21	5.09
P62877	E3 ubiquitin-protein ligase RBX1 OS=Homo sapiens OX=9606 GN=RBX1 PE=1 SV=1	High	0	9.884	19	3	4	3	108	12.3	6.96	3.98
Q12899	Tripartite motif-containing protein 26 OS=Homo sapiens OX=9606 GN=TRIM26 PE=1 SV=1	High	0	9.85	6	3	4	3	539	62.1	5.03	6.86
Q8IWI9	MAX gene-associated protein OS=Homo sapiens OX=9606 GN=MGA PE=1 SV=4	High	0	9.837	2	5	6	5	3065	336	6.9	8.51
P62308	Small nuclear ribonucleoprotein G OS=Homo sapiens OX=9606 GN=SNRPG PE=1 SV=1	High	0	9.766	39	3	6	3	76	8.5	8.88	7.35
Q5JRA6	Transport and Golgi organization protein 1 homolog OS=Homo sapiens OX=9606 GN=MIA3 PE=1 SV=1	High	0	9.728	3	4	4	4	1907	213.6	4.84	9.72
O00116	Alkyldihydroxyacetonephosphate synthase, peroxisomal OS=Homo sapiens OX=9606 GN=AGPS PE=1 SV=1	High	0	9.706	9	4	6	4	658	72.9	7.34	13.37
P50395	Rab GDP dissociation inhibitor beta OS=Homo sapiens OX=9606 GN=GDI2 PE=1 SV=2	High	0	9.693	7	3	3	2	445	50.6	6.47	2.96
P36776	Lon protease homolog, mitochondrial OS=Homo sapiens OX=9606 GN=LONP1 PE=1 SV=2	High	0	9.688	4	4	4	4	959	106.4	6.39	4.19
Q9NYU2	UDP-glucose:glycoprotein glucosyltransferase 1 OS=Homo sapiens OX=9606 GN=UGGT1 PE=1 SV=3	High	0	9.636	5	5	5	5	1555	177.1	5.63	6.01
Q7Z3K3	Pogo transposable element with ZNF domain OS=Homo sapiens OX=9606 GN=POGZ PE=1 SV=2	High	0	9.613	7	6	6	6	1410	155.2	7.4	6.25
P08865	Small ribosomal subunit protein uS2 OS=Homo sapiens OX=9606 GN=RPSA PE=1 SV=4	High	0	9.6	13	3	4	3	295	32.8	4.87	7.91
Q9Y4X5	E3 ubiquitin-protein ligase ARIH1 OS=Homo sapiens OX=9606 GN=ARIH1 PE=1 SV=2	High	0	9.576	4	2	2	2	557	64.1	5.08	6.33
Q14197	Large ribosomal subunit protein mL62 OS=Homo sapiens OX=9606 GN=MRPL58 PE=1 SV=1	High	0	9.569	19	4	7	4	206	23.6	10.07	9.66
P15559	NAD(P)H dehydrogenase [quinone] 1 OS=Homo sapiens OX=9606 GN=NQO1 PE=1 SV=1	High	0	9.565	18	4	4	4	274	30.8	8.88	7.32
O00479	High mobility group nucleosome-binding domain-containing protein 4 OS=Homo sapiens OX=9606 GN=HMGN4 PE=1 SV=3	High	0	9.484	38	3	4	3	90	9.5	10.48	4.78
P07947	Tyrosine-protein kinase Yes OS=Homo sapiens OX=9606 GN=YES1 PE=1 SV=3	High	0	9.477	7	4	6	2	543	60.8	6.74	10.33
Q8IXI2	Mitochondrial Rho GTPase 1 OS=Homo sapiens OX=9606 GN=RHOT1 PE=1 SV=2	High	0	9.46	5	3	4	2	618	70.7	6.27	7.14
Q9ULW0	Targeting protein for Xklp2 OS=Homo sapiens OX=9606 GN=TPX2 PE=1 SV=2	High	0	9.448	8	5	5	5	747	85.6	9.23	4.29
Q01650	Large neutral amino acids transporter small subunit 1 OS=Homo sapiens OX=9606 GN=SLC7A5 PE=1 SV=2	High	0	9.439	8	3	8	3	507	55	7.72	8.29
Q05193	Dynamin-1 OS=Homo sapiens OX=9606 GN=DNM1 PE=1 SV=2	High	0	9.438	6	5	5	2	864	97.3	7.17	6.26
Q08043	Alpha-actinin-3 OS=Homo sapiens OX=9606 GN=ACTN3 PE=1 SV=2	High	0	9.428	7	4	4	2	901	103.2	5.52	6.02
P29401	Transketolase OS=Homo sapiens OX=9606 GN=TKT PE=1 SV=3	High	0	9.375	8	3	4	3	623	67.8	7.66	10.16
Q9UNL2	Translocon-associated protein subunit gamma OS=Homo sapiens OX=9606 GN=SSR3 PE=1 SV=1	High	0	9.372	12	3	5	3	185	21.1	9.61	9.03
O14735	CDP-diacylglycerol--inositol 3-phosphatidyltransferase OS=Homo sapiens OX=9606 GN=CDIPT PE=1 SV=1	High	0	9.333	13	3	4	3	213	23.5	8.03	6.75
Q9P0M9	Large ribosomal subunit protein bL27m OS=Homo sapiens OX=9606 GN=MRPL27 PE=1 SV=1	High	0	9.311	37	5	5	5	148	16.1	10.42	4.85
O94964	Microtubule cross-linking factor 2 OS=Homo sapiens OX=9606 GN=MTCL2 PE=1 SV=3	High	0	9.303	3	4	5	2	1661	183.7	6.52	4.01
P04439	HLA class I histocompatibility antigen, A alpha chain OS=Homo sapiens OX=9606 GN=HLA-A PE=1 SV=2	High	0	9.295	13	3	7	2	365	40.8	6	14.78
Q14571	Inositol 1,4,5-trisphosphate receptor type 2 OS=Homo sapiens OX=9606 GN=ITPR2 PE=1 SV=2	High	0	9.277	1	5	6	1	2701	307.9	6.43	5.31
O95235	Kinesin-like protein KIF20A OS=Homo sapiens OX=9606 GN=KIF20A PE=1 SV=1	High	0	9.257	4	3	3	3	890	100.2	6.92	8.15
O75569	Interferon-inducible double-stranded RNA-dependent protein kinase activator A OS=Homo sapiens OX=9606 GN=PRKRA PE=1 SV=1	High	0	9.24	10	3	3	3	313	34.4	8.41	6.33
P05186	Alkaline phosphatase, tissue-nonspecific isozyme OS=Homo sapiens OX=9606 GN=ALPL PE=1 SV=4	High	0	9.237	6	3	3	3	524	57.3	6.67	5.61
Q9H7D7	WD repeat-containing protein 26 OS=Homo sapiens OX=9606 GN=WDR26 PE=1 SV=3	High	0	9.232	5	3	3	3	661	72.1	6.16	5.43
Q6NUK1	Mitochondrial adenyl nucleotide antiporter SLC25A24 OS=Homo sapiens OX=9606 GN=SLC25A24 PE=1 SV=2	High	0	9.227	14	4	6	4	477	53.3	6.33	9.21
P13861	cAMP-dependent protein kinase type II-alpha regulatory subunit OS=Homo sapiens OX=9606 GN=PRKAR2A PE=1 SV=2	High	0	9.222	13	4	4	4	404	45.5	5.07	4.42
Q96T88	E3 ubiquitin-protein ligase UHRF1 OS=Homo sapiens OX=9606 GN=UHRF1 PE=1 SV=1	High	0	9.183	5	4	4	4	793	89.8	7.56	6.83
Q5T3J3	Ligand-dependent nuclear receptor-interacting factor 1 OS=Homo sapiens OX=9606 GN=LRIF1 PE=1 SV=1	High	0	9.156	7	3	3	3	769	84.5	9.72	5.22
P84022	Mothers against decapentaplegic homolog 3 OS=Homo sapiens OX=9606 GN=SMAD3 PE=1 SV=1	High	0	9.148	11	4	6	4	425	48.1	7.15	10.73
P49756	RNA-binding protein 25 OS=Homo sapiens OX=9606 GN=RBM25 PE=1 SV=3	High	0	9.135	6	4	5	4	843	100.1	6.32	10.09
Q7Z7C8	Transcription initiation factor TFIID subunit 8 OS=Homo sapiens OX=9606 GN=TAF8 PE=1 SV=1	High	0	9.131	10	2	4	2	310	34.2	6.46	6.72
Q9H4I3	TraB domain-containing protein OS=Homo sapiens OX=9606 GN=TRABD PE=1 SV=1	High	0	9.13	15	4	5	4	376	42.3	8	7.09
Q8N5A5	Zinc finger CCCH-type with G patch domain-containing protein OS=Homo sapiens OX=9606 GN=ZGPAT PE=1 SV=3	High	0	9.123	6	3	3	3	531	57.3	5.43	5.24
Q9H8H2	Probable ATP-dependent RNA helicase DDX31 OS=Homo sapiens OX=9606 GN=DDX31 PE=1 SV=2	High	0	9.109	7	5	6	5	851	94	9.99	8.66
P62910	Large ribosomal subunit protein eL32 OS=Homo sapiens OX=9606 GN=RPL32 PE=1 SV=2	High	0	9.1	23	3	7	3	135	15.9	11.33	9.82
Q14432	cGMP-inhibited 3',5'-cyclic phosphodiesterase 3A OS=Homo sapiens OX=9606 GN=PDE3A PE=1 SV=3	High	0	9.077	3	3	4	3	1141	124.9	6	5.36
Q96QK1	Vacuolar protein sorting-associated protein 35 OS=Homo sapiens OX=9606 GN=VPS35 PE=1 SV=2	High	0	9.019	6	3	6	3	796	91.6	5.49	12.97
A1L0T0	2-hydroxyacyl-CoA lyase 2 OS=Homo sapiens OX=9606 GN=ILVBL PE=1 SV=2	High	0	9.016	11	4	6	4	632	67.8	8.15	4.85
P55060	Exportin-2 OS=Homo sapiens OX=9606 GN=CSE1L PE=1 SV=3	High	0	9.015	7	5	9	5	971	110.3	5.77	11.71
Q9BYE7	Polycomb group RING finger protein 6 OS=Homo sapiens OX=9606 GN=PCGF6 PE=1 SV=2	High	0	9.015	17	5	5	5	350	39	4.97	5.66
P17812	CTP synthase 1 OS=Homo sapiens OX=9606 GN=CTPS1 PE=1 SV=2	High	0	9.009	12	6	7	6	591	66.6	6.46	6.15
Q9BQ87	F-box-like/WD repeat-containing protein TBL1Y OS=Homo sapiens OX=9606 GN=TBL1Y PE=1 SV=1	High	0	8.982	11	3	5	1	522	56.7	5.62	11.61
Q96B26	Exosome complex component RRP43 OS=Homo sapiens OX=9606 GN=EXOSC8 PE=1 SV=1	High	0	8.971	11	2	2	2	276	30	5.3	5.77
Q8NDX5	Polyhomeotic-like protein 3 OS=Homo sapiens OX=9606 GN=PHC3 PE=1 SV=1	High	0	8.952	6	4	4	4	983	106.1	6.62	4.85
P62304	Small nuclear ribonucleoprotein E OS=Homo sapiens OX=9606 GN=SNRPE PE=1 SV=1	High	0	8.933	29	3	5	3	92	10.8	9.44	9.29
Q9NVH1	DnaJ homolog subfamily C member 11 OS=Homo sapiens OX=9606 GN=DNAJC11 PE=1 SV=2	High	0	8.912	13	5	5	5	559	63.2	8.4	5.74
Q13206	Probable ATP-dependent RNA helicase DDX10 OS=Homo sapiens OX=9606 GN=DDX10 PE=1 SV=2	High	0	8.878	5	3	5	3	875	100.8	8.63	4.15
Q8WZ42	Titin OS=Homo sapiens OX=9606 GN=TTN PE=1 SV=4	High	0	8.866	0	7	7	7	34350	3813.7	6.35	4.74
Q9NWA0	Mediator of RNA polymerase II transcription subunit 9 OS=Homo sapiens OX=9606 GN=MED9 PE=1 SV=1	High	0	8.857	29	3	6	3	146	16.4	7.39	9.39
Q8WUU5	GATA zinc finger domain-containing protein 1 OS=Homo sapiens OX=9606 GN=GATAD1 PE=1 SV=1	High	0	8.856	26	5	5	5	269	28.7	9.41	2.02
Q92481	Transcription factor AP-2-beta OS=Homo sapiens OX=9606 GN=TFAP2B PE=1 SV=2	High	0	8.851	10	4	7	1	460	50.4	8.24	2.32
P52298	Nuclear cap-binding protein subunit 2 OS=Homo sapiens OX=9606 GN=NCBP2 PE=1 SV=1	High	0	8.824	22	4	4	4	156	18	8.21	6.28
O95785	Protein Wiz OS=Homo sapiens OX=9606 GN=WIZ PE=1 SV=2	High	0	8.789	4	4	5	4	1651	178.6	6.86	4.59
Q96GC5	Large ribosomal subunit protein mL48 OS=Homo sapiens OX=9606 GN=MRPL48 PE=1 SV=2	High	0	8.788	11	2	3	2	212	23.9	8.98	7.67
P43307	Translocon-associated protein subunit alpha OS=Homo sapiens OX=9606 GN=SSR1 PE=1 SV=3	High	0	8.747	21	4	7	4	286	32.2	4.49	6.66
Q9BT78	COP9 signalosome complex subunit 4 OS=Homo sapiens OX=9606 GN=COPS4 PE=1 SV=1	High	0	8.736	15	5	6	5	406	46.2	5.83	6.39
P04792	Heat shock protein beta-1 OS=Homo sapiens OX=9606 GN=HSPB1 PE=1 SV=2	High	0	8.736	26	4	7	4	205	22.8	6.4	5.27
Q13418	Integrin-linked protein kinase OS=Homo sapiens OX=9606 GN=ILK PE=1 SV=2	High	0	8.711	14	6	6	6	452	51.4	8.07	0
P38435	Vitamin K-dependent gamma-carboxylase OS=Homo sapiens OX=9606 GN=GGCX PE=1 SV=2	High	0	8.702	5	3	6	3	758	87.5	8.02	9.96
Q9BRX9	WD repeat domain-containing protein 83 OS=Homo sapiens OX=9606 GN=WDR83 PE=1 SV=1	High	0	8.695	19	4	4	4	315	34.3	5.58	7.37
P54132	RecQ-like DNA helicase BLM OS=Homo sapiens OX=9606 GN=BLM PE=1 SV=1	High	0	8.691	3	3	3	3	1417	158.9	7.49	2.02
P83881	Large ribosomal subunit protein eL42 OS=Homo sapiens OX=9606 GN=RPL36A PE=1 SV=2	High	0	8.682	38	5	7	2	106	12.4	10.58	3.75
Q9NXE4	Sphingomyelin phosphodiesterase 4 OS=Homo sapiens OX=9606 GN=SMPD4 PE=1 SV=3	High	0	8.68	4	4	4	4	866	97.7	8.27	2.46
Q13895	Bystin OS=Homo sapiens OX=9606 GN=BYSL PE=1 SV=3	High	0	8.677	15	5	5	5	437	49.6	8.12	1.84
O75607	Nucleoplasmin-3 OS=Homo sapiens OX=9606 GN=NPM3 PE=1 SV=3	High	0	8.658	18	2	7	2	178	19.3	4.63	16.13
P54727	UV excision repair protein RAD23 homolog B OS=Homo sapiens OX=9606 GN=RAD23B PE=1 SV=1	High	0	8.655	13	3	5	3	409	43.1	4.84	12.75
Q58FF3	Putative endoplasmin-like protein OS=Homo sapiens OX=9606 GN=HSP90B2P PE=5 SV=1	High	0	8.631	14	5	8	1	399	45.8	5.26	8.28
Q9H2D6	TRIO and F-actin-binding protein OS=Homo sapiens OX=9606 GN=TRIOBP PE=1 SV=3	High	0	8.605	3	4	4	4	2365	261.2	8.48	3.99
Q8WUY1	Protein THEM6 OS=Homo sapiens OX=9606 GN=THEM6 PE=1 SV=2	High	0	8.576	10	2	3	2	208	23.9	9.55	4.88
Q6DD87	Zinc finger protein 787 OS=Homo sapiens OX=9606 GN=ZNF787 PE=1 SV=4	High	0	8.576	12	3	3	3	382	40.4	7.96	0
Q06481	Amyloid beta precursor like protein 2 OS=Homo sapiens OX=9606 GN=APLP2 PE=1 SV=2	High	0	8.53	8	4	4	4	763	86.9	4.79	7.42
Q13243	Serine/arginine-rich splicing factor 5 OS=Homo sapiens OX=9606 GN=SRSF5 PE=1 SV=1	High	0	8.517	12	4	11	3	272	31.2	11.59	20.07
Q8WTT2	Nucleolar complex protein 3 homolog OS=Homo sapiens OX=9606 GN=NOC3L PE=1 SV=1	High	0	8.517	8	5	5	5	800	92.5	9.17	3.81
Q9H0H5	Rac GTPase-activating protein 1 OS=Homo sapiens OX=9606 GN=RACGAP1 PE=1 SV=1	High	0	8.509	5	3	4	3	632	71	8.88	8.17
P78356	Phosphatidylinositol 5-phosphate 4-kinase type-2 beta OS=Homo sapiens OX=9606 GN=PIP4K2B PE=1 SV=1	High	0	8.503	8	3	4	3	416	47.3	7.33	4.91
Q9NXX6	Non-structural maintenance of chromosomes element 4 homolog A OS=Homo sapiens OX=9606 GN=NSMCE4A PE=1 SV=2	High	0	8.495	13	4	4	4	385	44.3	5.38	6.5
O60331	Phosphatidylinositol 4-phosphate 5-kinase type-1 gamma OS=Homo sapiens OX=9606 GN=PIP5K1C PE=1 SV=2	High	0	8.467	11	4	5	3	668	73.2	5.29	9.17
P56192	Methionine--tRNA ligase, cytoplasmic OS=Homo sapiens OX=9606 GN=MARS1 PE=1 SV=2	High	0	8.456	7	5	5	5	900	101.1	6.16	7
O00139	Kinesin-like protein KIF2A OS=Homo sapiens OX=9606 GN=KIF2A PE=1 SV=3	High	0	8.449	5	3	3	2	706	79.9	6.68	5.14
Q9NZ32	Actin-related protein 10 OS=Homo sapiens OX=9606 GN=ACTR10 PE=1 SV=1	High	0	8.433	13	4	4	4	417	46.3	7.37	3.98
O95182	NADH dehydrogenase [ubiquinone] 1 alpha subcomplex subunit 7 OS=Homo sapiens OX=9606 GN=NDUFA7 PE=1 SV=3	High	0	8.418	17	2	2	2	113	12.5	10.18	2.63
O00461	Golgi integral membrane protein 4 OS=Homo sapiens OX=9606 GN=GOLIM4 PE=1 SV=1	High	0	8.407	5	3	4	3	696	81.8	4.77	9.57
Q15046	Lysine--tRNA ligase OS=Homo sapiens OX=9606 GN=KARS1 PE=1 SV=3	High	0	8.384	7	3	4	3	597	68	6.35	7.54
Q9BYC8	Large ribosomal subunit protein bL32m OS=Homo sapiens OX=9606 GN=MRPL32 PE=1 SV=1	High	0	8.377	28	4	4	4	188	21.4	9.73	4.03
Q6NYC1	Bifunctional arginine demethylase and lysyl-hydroxylase JMJD6 OS=Homo sapiens OX=9606 GN=JMJD6 PE=1 SV=1	High	0	8.372	12	3	4	3	403	46.4	8.69	11.46
Q13155	Aminoacyl tRNA synthase complex-interacting multifunctional protein 2 OS=Homo sapiens OX=9606 GN=AIMP2 PE=1 SV=2	High	0	8.37	17	4	6	4	320	35.3	8.22	9.21
Q00577	Transcriptional activator protein Pur-alpha OS=Homo sapiens OX=9606 GN=PURA PE=1 SV=2	High	0	8.369	14	3	4	2	322	34.9	6.44	7.3
P30838	Aldehyde dehydrogenase, dimeric NADP-preferring OS=Homo sapiens OX=9606 GN=ALDH3A1 PE=1 SV=3	High	0	8.363	5	2	5	1	453	50.4	6.54	9.12
Q9Y2T3	Guanine deaminase OS=Homo sapiens OX=9606 GN=GDA PE=1 SV=1	High	0	8.358	7	2	2	2	454	51	5.68	6
Q92947	Glutaryl-CoA dehydrogenase, mitochondrial OS=Homo sapiens OX=9606 GN=GCDH PE=1 SV=1	High	0	8.345	7	2	2	2	438	48.1	8.06	5.44
Q9NRK6	ATP-binding cassette sub-family B member 10, mitochondrial OS=Homo sapiens OX=9606 GN=ABCB10 PE=1 SV=2	High	0	8.331	4	3	4	3	738	79.1	9.85	7.06
O00178	GTP-binding protein 1 OS=Homo sapiens OX=9606 GN=GTPBP1 PE=1 SV=3	High	0	8.319	7	4	6	4	669	72.4	8.34	10.99
O43298	Zinc finger and BTB domain-containing protein 43 OS=Homo sapiens OX=9606 GN=ZBTB43 PE=1 SV=1	High	0	8.316	6	2	3	2	467	52.6	5.76	7.54
Q8N5C6	S1 RNA-binding domain-containing protein 1 OS=Homo sapiens OX=9606 GN=SRBD1 PE=1 SV=2	High	0	8.308	5	4	5	4	995	111.7	8.72	6.12
Q75N03	E3 ubiquitin-protein ligase Hakai OS=Homo sapiens OX=9606 GN=CBLL1 PE=1 SV=1	High	0	8.301	8	3	4	3	491	54.5	8.29	7.09
Q8IVT2	Mitotic interactor and substrate of PLK1 OS=Homo sapiens OX=9606 GN=MISP PE=1 SV=1	High	0	8.299	5	3	4	3	679	75.3	6.83	3.78
Q9Y2R5	Small ribosomal subunit protein uS17m OS=Homo sapiens OX=9606 GN=MRPS17 PE=1 SV=1	High	0	8.29	54	4	5	4	130	14.5	9.85	4.71
Q08170	Serine/arginine-rich splicing factor 4 OS=Homo sapiens OX=9606 GN=SRSF4 PE=1 SV=2	High	0	8.268	8	4	11	2	494	56.6	11.52	17.3
Q9Y2P8	RNA 3'-terminal phosphate cyclase-like protein OS=Homo sapiens OX=9606 GN=RCL1 PE=1 SV=3	High	0	8.246	11	3	3	3	373	40.8	9.26	3.91
P08134	Rho-related GTP-binding protein RhoC OS=Homo sapiens OX=9606 GN=RHOC PE=1 SV=1	High	0	8.239	20	4	4	2	193	22	6.58	2.73
Q16795	NADH dehydrogenase [ubiquinone] 1 alpha subcomplex subunit 9, mitochondrial OS=Homo sapiens OX=9606 GN=NDUFA9 PE=1 SV=2	High	0	8.226	12	5	8	5	377	42.5	9.8	13.02
P05198	Eukaryotic translation initiation factor 2 subunit 1 OS=Homo sapiens OX=9606 GN=EIF2S1 PE=1 SV=3	High	0	8.2	17	3	4	3	315	36.1	5.08	9.46
P18031	Tyrosine-protein phosphatase non-receptor type 1 OS=Homo sapiens OX=9606 GN=PTPN1 PE=1 SV=1	High	0	8.191	6	2	2	2	435	49.9	6.27	4.62
Q9HCK5	Protein argonaute-4 OS=Homo sapiens OX=9606 GN=AGO4 PE=1 SV=2	High	0	8.179	5	4	4	1	861	97	9.06	8.86
Q8NI60	Atypical kinase COQ8A, mitochondrial OS=Homo sapiens OX=9606 GN=COQ8A PE=1 SV=1	High	0	8.173	6	3	4	3	647	71.9	6.99	4.53
Q58FF6	Putative heat shock protein HSP 90-beta 4 OS=Homo sapiens OX=9606 GN=HSP90AB4P PE=5 SV=1	High	0	8.161	7	2	3	1	505	58.2	4.73	8.43
O95470	Sphingosine-1-phosphate lyase 1 OS=Homo sapiens OX=9606 GN=SGPL1 PE=1 SV=3	High	0	8.157	10	4	4	4	568	63.5	9.16	6.04
Q8N8D1	Programmed cell death protein 7 OS=Homo sapiens OX=9606 GN=PDCD7 PE=1 SV=1	High	0	8.118	6	3	3	3	485	54.7	9.95	3.48
Q9UL25	Ras-related protein Rab-21 OS=Homo sapiens OX=9606 GN=RAB21 PE=1 SV=3	High	0	8.112	15	2	2	2	225	24.3	7.94	5.74
A0FGR8	Extended synaptotagmin-2 OS=Homo sapiens OX=9606 GN=ESYT2 PE=1 SV=1	High	0	8.105	4	3	4	3	921	102.3	9.26	9.51
Q13948	Protein CASP OS=Homo sapiens OX=9606 GN=CUX1 PE=1 SV=2	High	0	8.081	8	4	4	1	678	77.4	5.44	3.88
Q9H9P8	L-2-hydroxyglutarate dehydrogenase, mitochondrial OS=Homo sapiens OX=9606 GN=L2HGDH PE=1 SV=3	High	0	8.072	7	3	3	3	463	50.3	8.15	6.76
Q9BUZ4	TNF receptor-associated factor 4 OS=Homo sapiens OX=9606 GN=TRAF4 PE=1 SV=1	High	0	8.03	10	4	4	4	470	53.5	8.15	4.56
Q9UK53	Inhibitor of growth protein 1 OS=Homo sapiens OX=9606 GN=ING1 PE=1 SV=2	High	0	8.029	10	2	2	2	422	46.7	9.06	3.7
Q9HCD5	Nuclear receptor coactivator 5 OS=Homo sapiens OX=9606 GN=NCOA5 PE=1 SV=2	High	0	8.026	11	4	4	4	579	65.5	9.6	6.53
Q8IVL5	Prolyl 3-hydroxylase 2 OS=Homo sapiens OX=9606 GN=P3H2 PE=1 SV=1	High	0	8.018	7	4	5	4	708	80.9	5.71	9.86
P62937	Peptidyl-prolyl cis-trans isomerase A OS=Homo sapiens OX=9606 GN=PPIA PE=1 SV=2	High	0	8.016	15	3	4	3	165	18	7.81	4.48
Q9BRR8	G patch domain-containing protein 1 OS=Homo sapiens OX=9606 GN=GPATCH1 PE=1 SV=1	High	0	7.998	3	2	2	2	931	103.3	7.05	5.36
Q96BP3	Peptidylprolyl isomerase domain and WD repeat-containing protein 1 OS=Homo sapiens OX=9606 GN=PPWD1 PE=1 SV=1	High	0	7.988	6	3	3	3	646	73.5	7.15	6.62
O75400	Pre-mRNA-processing factor 40 homolog A OS=Homo sapiens OX=9606 GN=PRPF40A PE=1 SV=2	High	0	7.987	4	2	3	2	957	108.7	7.56	11.09
Q8TED0	U3 small nucleolar RNA-associated protein 15 homolog OS=Homo sapiens OX=9606 GN=UTP15 PE=1 SV=3	High	0	7.93	6	2	3	2	518	58.4	9.11	8.79
P42677	Small ribosomal subunit protein eS27 OS=Homo sapiens OX=9606 GN=RPS27 PE=1 SV=3	High	0	7.923	31	3	5	3	84	9.5	9.45	4.2
Q9Y2R9	Small ribosomal subunit protein uS7m OS=Homo sapiens OX=9606 GN=MRPS7 PE=1 SV=2	High	0	7.92	21	4	6	4	242	28.1	9.99	5.56
Q9NXS2	Glutaminyl-peptide cyclotransferase-like protein OS=Homo sapiens OX=9606 GN=QPCTL PE=1 SV=2	High	0	7.917	12	4	6	4	382	42.9	9.82	6.52
Q5JSH3	WD repeat-containing protein 44 OS=Homo sapiens OX=9606 GN=WDR44 PE=1 SV=1	High	0	7.906	4	4	4	4	913	101.3	5.45	5.98
Q9H6R4	Nucleolar protein 6 OS=Homo sapiens OX=9606 GN=NOL6 PE=1 SV=2	High	0	7.905	3	2	3	2	1146	127.5	7.64	8.12
O00154	Cytosolic acyl coenzyme A thioester hydrolase OS=Homo sapiens OX=9606 GN=ACOT7 PE=1 SV=3	High	0	7.89	10	3	6	3	380	41.8	8.54	9.3
Q96T58	Msx2-interacting protein OS=Homo sapiens OX=9606 GN=SPEN PE=1 SV=1	High	0	7.873	1	3	4	3	3664	402	7.64	7.39
Q9Y4E8	Ubiquitin carboxyl-terminal hydrolase 15 OS=Homo sapiens OX=9606 GN=USP15 PE=1 SV=3	High	0	7.869	5	4	7	4	981	112.3	5.22	2.19
P07225	Vitamin K-dependent protein S OS=Homo sapiens OX=9606 GN=PROS1 PE=1 SV=1	High	0	7.852	6	4	4	4	676	75.1	5.67	4.34
P82930	Small ribosomal subunit protein mS34 OS=Homo sapiens OX=9606 GN=MRPS34 PE=1 SV=2	High	0	7.849	20	6	7	6	218	25.6	9.98	3.98
Q9UG63	ATP-binding cassette sub-family F member 2 OS=Homo sapiens OX=9606 GN=ABCF2 PE=1 SV=2	High	0	7.844	12	6	6	6	623	71.2	7.37	6.34
P28482	Mitogen-activated protein kinase 1 OS=Homo sapiens OX=9606 GN=MAPK1 PE=1 SV=3	High	0	7.818	8	3	4	3	360	41.4	6.98	5.34
P55209	Nucleosome assembly protein 1-like 1 OS=Homo sapiens OX=9606 GN=NAP1L1 PE=1 SV=1	High	0	7.813	10	4	5	3	391	45.3	4.46	7.76
Q9P0L0	Vesicle-associated membrane protein-associated protein A OS=Homo sapiens OX=9606 GN=VAPA PE=1 SV=3	High	0	7.809	17	3	3	2	249	27.9	8.62	5.03
P55735	Protein SEC13 homolog OS=Homo sapiens OX=9606 GN=SEC13 PE=1 SV=3	High	0	7.762	14	3	3	3	322	35.5	5.48	2.18
Q9BW27	Nuclear pore complex protein Nup85 OS=Homo sapiens OX=9606 GN=NUP85 PE=1 SV=1	High	0	7.762	7	4	4	4	656	75	5.55	7.99
Q5W0B1	ORC ubiquitin ligase 1 OS=Homo sapiens OX=9606 GN=OBI1 PE=1 SV=1	High	0	7.734	9	4	4	4	726	81.1	5.72	8.86
Q9UDY4	DnaJ homolog subfamily B member 4 OS=Homo sapiens OX=9606 GN=DNAJB4 PE=1 SV=1	High	0	7.732	13	3	3	3	337	37.8	8.5	5.52
Q96N11	Integrator complex subunit 15 OS=Homo sapiens OX=9606 GN=INTS15 PE=2 SV=1	High	0	7.724	9	3	3	3	449	50	7.69	4.25
P78316	Nucleolar protein 14 OS=Homo sapiens OX=9606 GN=NOP14 PE=1 SV=3	High	0	7.704	3	2	2	2	857	97.6	7.58	6.59
Q5D862	Filaggrin-2 OS=Homo sapiens OX=9606 GN=FLG2 PE=1 SV=1	High	0	7.701	2	3	4	3	2391	247.9	8.31	5.94
P35270	Sepiapterin reductase OS=Homo sapiens OX=9606 GN=SPR PE=1 SV=1	High	0	7.666	12	2	2	2	261	28	8.05	5.37
Q96G21	U3 small nucleolar ribonucleoprotein protein IMP4 OS=Homo sapiens OX=9606 GN=IMP4 PE=1 SV=1	High	0	7.663	10	2	3	2	291	33.7	9.47	6.06
Q14739	Delta(14)-sterol reductase LBR OS=Homo sapiens OX=9606 GN=LBR PE=1 SV=2	High	0	7.655	5	2	4	2	615	70.7	9.36	8.76
Q9GZS1	DNA-directed RNA polymerase I subunit RPA49 OS=Homo sapiens OX=9606 GN=POLR1E PE=1 SV=3	High	0	7.608	12	4	4	4	419	47.2	8.94	6.39
O14773	Tripeptidyl-peptidase 1 OS=Homo sapiens OX=9606 GN=TPP1 PE=1 SV=2	High	0	7.605	7	3	6	3	563	61.2	6.48	6.4
Q9BTD8	RNA-binding protein 42 OS=Homo sapiens OX=9606 GN=RBM42 PE=1 SV=1	High	0	7.602	15	4	6	4	480	50.4	9.63	7.12
P46821	Microtubule-associated protein 1B OS=Homo sapiens OX=9606 GN=MAP1B PE=1 SV=2	High	0	7.58	1	2	2	2	2468	270.5	4.81	5.35
Q6VN20	Ran-binding protein 10 OS=Homo sapiens OX=9606 GN=RANBP10 PE=1 SV=1	High	0	7.574	7	3	3	2	620	67.2	6.77	7.26
O43670	BUB3-interacting and GLEBS motif-containing protein ZNF207 OS=Homo sapiens OX=9606 GN=ZNF207 PE=1 SV=1	High	0	7.561	3	2	4	2	478	50.7	9.1	7.86
Q96HQ2	CDKN2AIP N-terminal-like protein OS=Homo sapiens OX=9606 GN=CDKN2AIPNL PE=1 SV=1	High	0	7.551	24	2	2	2	116	13.2	5	4.89
P57678	Gem-associated protein 4 OS=Homo sapiens OX=9606 GN=GEMIN4 PE=1 SV=2	High	0	7.548	3	3	3	3	1058	120	6.04	6.58
Q9UGP8	Translocation protein SEC63 homolog OS=Homo sapiens OX=9606 GN=SEC63 PE=1 SV=2	High	0	7.532	6	4	4	4	760	87.9	5.31	4.62
O14828	Secretory carrier-associated membrane protein 3 OS=Homo sapiens OX=9606 GN=SCAMP3 PE=1 SV=3	High	0	7.525	10	2	3	2	347	38.3	7.64	5.75
Q15345	Leucine-rich repeat-containing protein 41 OS=Homo sapiens OX=9606 GN=LRRC41 PE=1 SV=3	High	0	7.498	4	2	2	2	812	88.6	8.38	2.49
Q9UHB7	AF4/FMR2 family member 4 OS=Homo sapiens OX=9606 GN=AFF4 PE=1 SV=1	High	0	7.49	4	3	4	3	1163	127.4	9.31	4.66
Q9NX70	Mediator of RNA polymerase II transcription subunit 29 OS=Homo sapiens OX=9606 GN=MED29 PE=1 SV=1	High	0	7.49	15	2	4	2	200	21.1	6.29	1.7
Q9NUK0	Muscleblind-like protein 3 OS=Homo sapiens OX=9606 GN=MBNL3 PE=1 SV=2	High	0	7.488	4	2	3	2	354	38.5	8.81	6.14
P82664	Small ribosomal subunit protein uS10m OS=Homo sapiens OX=9606 GN=MRPS10 PE=1 SV=2	High	0	7.481	6	1	5	1	201	23	8	6.73
Q99661	Kinesin-like protein KIF2C OS=Homo sapiens OX=9606 GN=KIF2C PE=1 SV=2	High	0	7.475	5	3	3	2	725	81.3	7.83	6.02
P61923	Coatomer subunit zeta-1 OS=Homo sapiens OX=9606 GN=COPZ1 PE=1 SV=1	High	0	7.457	34	4	8	4	177	20.2	4.81	12.14
Q15843	NEDD8 OS=Homo sapiens OX=9606 GN=NEDD8 PE=1 SV=1	High	0	7.446	23	1	2	1	81	9.1	8.43	4.19
O95292	Vesicle-associated membrane protein-associated protein B/C OS=Homo sapiens OX=9606 GN=VAPB PE=1 SV=3	High	0	7.442	12	2	2	1	243	27.2	7.3	5.33
Q9NP81	Serine--tRNA ligase, mitochondrial OS=Homo sapiens OX=9606 GN=SARS2 PE=1 SV=1	High	0	7.422	8	3	4	3	518	58.2	8.13	6.94
Q9Y2R4	Probable ATP-dependent RNA helicase DDX52 OS=Homo sapiens OX=9606 GN=DDX52 PE=1 SV=4	High	0	7.41	7	3	6	3	599	67.4	9.67	6.78
Q9Y3F4	Serine-threonine kinase receptor-associated protein OS=Homo sapiens OX=9606 GN=STRAP PE=1 SV=1	High	0	7.402	13	3	3	3	350	38.4	5.12	1.83
Q9P086	Mediator of RNA polymerase II transcription subunit 11 OS=Homo sapiens OX=9606 GN=MED11 PE=1 SV=2	High	0	7.388	38	4	5	4	117	13.1	5.96	3.36
O75928	E3 SUMO-protein ligase PIAS2 OS=Homo sapiens OX=9606 GN=PIAS2 PE=1 SV=3	High	0	7.383	6	3	3	3	621	68.2	7.52	6.14
Q7RTV0	PHD finger-like domain-containing protein 5A OS=Homo sapiens OX=9606 GN=PHF5A PE=1 SV=1	High	0	7.358	34	3	3	3	110	12.4	8.41	5.6
Q63ZY3	KN motif and ankyrin repeat domain-containing protein 2 OS=Homo sapiens OX=9606 GN=KANK2 PE=1 SV=1	High	0	7.34	4	3	3	3	851	91.1	5.63	2.38
Q14011	Cold-inducible RNA-binding protein OS=Homo sapiens OX=9606 GN=CIRBP PE=1 SV=1	High	0	7.338	26	4	6	3	172	18.6	9.51	0
Q8NHQ9	ATP-dependent RNA helicase DDX55 OS=Homo sapiens OX=9606 GN=DDX55 PE=1 SV=3	High	0	7.329	4	2	2	2	600	68.5	9.25	6.02
Q05086	Ubiquitin-protein ligase E3A OS=Homo sapiens OX=9606 GN=UBE3A PE=1 SV=4	High	0	7.303	4	3	3	3	875	100.6	5.22	5.97
P18077	Large ribosomal subunit protein eL33 OS=Homo sapiens OX=9606 GN=RPL35A PE=1 SV=2	High	0	7.3	30	5	6	5	110	12.5	11.06	8.08
Q9H981	Actin-related protein 8 OS=Homo sapiens OX=9606 GN=ACTR8 PE=1 SV=2	High	0	7.266	8	4	4	4	624	70.4	7.78	6.08
P0DJD0	RANBP2-like and GRIP domain-containing protein 1 OS=Homo sapiens OX=9606 GN=RGPD1 PE=2 SV=1	High	0	7.258	3	5	10	2	1748	196.5	6.14	14.65
O15066	Kinesin-like protein KIF3B OS=Homo sapiens OX=9606 GN=KIF3B PE=1 SV=1	High	0	7.253	5	3	3	3	747	85.1	7.69	6.59
Q9ULG1	Chromatin-remodeling ATPase INO80 OS=Homo sapiens OX=9606 GN=INO80 PE=1 SV=2	High	0	7.251	3	4	4	4	1556	176.6	9.5	5.75
Q9H7E9	UPF0488 protein C8orf33 OS=Homo sapiens OX=9606 GN=C8orf33 PE=1 SV=1	High	0	7.249	21	3	3	3	229	25	9.95	5.58
Q96ME7	Zinc finger protein 512 OS=Homo sapiens OX=9606 GN=ZNF512 PE=1 SV=2	High	0	7.241	7	3	3	3	567	64.6	9.76	1.86
Q9Y5S9	RNA-binding protein 8A OS=Homo sapiens OX=9606 GN=RBM8A PE=1 SV=1	High	0	7.221	11	1	4	1	174	19.9	5.72	7.67
Q3SXM5	Inactive hydroxysteroid dehydrogenase-like protein 1 OS=Homo sapiens OX=9606 GN=HSDL1 PE=1 SV=3	High	0	7.209	9	3	4	3	330	37	8.72	4.29
Q15061	WD repeat-containing protein 43 OS=Homo sapiens OX=9606 GN=WDR43 PE=1 SV=3	High	0	7.184	3	2	2	2	677	74.8	5.57	4.37
Q13162	Peroxiredoxin-4 OS=Homo sapiens OX=9606 GN=PRDX4 PE=1 SV=1	High	0	7.167	15	4	8	2	271	30.5	6.29	1.63
Q6IN85	Serine/threonine-protein phosphatase 4 regulatory subunit 3A OS=Homo sapiens OX=9606 GN=PPP4R3A PE=1 SV=1	High	0	7.154	5	4	4	4	833	95.3	4.94	5.84
Q96AQ6	Pre-B-cell leukemia transcription factor-interacting protein 1 OS=Homo sapiens OX=9606 GN=PBXIP1 PE=1 SV=1	High	0	7.131	3	2	2	2	731	80.6	5.33	4.89
Q13557	Calcium/calmodulin-dependent protein kinase type II subunit delta OS=Homo sapiens OX=9606 GN=CAMK2D PE=1 SV=3	High	0	7.128	7	3	3	3	499	56.3	7.25	3.93
Q9H4F8	SPARC-related modular calcium-binding protein 1 OS=Homo sapiens OX=9606 GN=SMOC1 PE=1 SV=1	High	0	7.105	10	3	5	3	434	48.1	8.22	6.56
P63272	Transcription elongation factor SPT4 OS=Homo sapiens OX=9606 GN=SUPT4H1 PE=1 SV=1	High	0	7.103	21	2	4	2	117	13.2	8.06	8.14
Q9HAV0	Guanine nucleotide-binding protein subunit beta-4 OS=Homo sapiens OX=9606 GN=GNB4 PE=1 SV=3	High	0	7.1	14	4	4	1	340	37.5	6	8.79
O96005	Putative lipid scramblase CLPTM1 OS=Homo sapiens OX=9606 GN=CLPTM1 PE=1 SV=1	High	0	7.083	4	2	2	2	669	76	6.3	3.94
P08574	Cytochrome c1, heme protein, mitochondrial OS=Homo sapiens OX=9606 GN=CYC1 PE=1 SV=3	High	0	7.066	11	3	4	3	325	35.4	9	8.57
Q8NAP3	Zinc finger and BTB domain-containing protein 38 OS=Homo sapiens OX=9606 GN=ZBTB38 PE=1 SV=2	High	0	7.063	4	3	3	3	1195	134.2	8.03	4.99
Q8NB90	ATPase family gene 2 protein homolog A OS=Homo sapiens OX=9606 GN=AFG2A PE=1 SV=3	High	0	7.059	5	4	4	4	893	97.8	5.66	4.2
Q71RC2	La-related protein 4 OS=Homo sapiens OX=9606 GN=LARP4 PE=1 SV=3	High	0	7.058	6	3	4	2	724	80.5	6.61	4.45
Q9BRQ8	Ferroptosis suppressor protein 1 OS=Homo sapiens OX=9606 GN=AIFM2 PE=1 SV=1	High	0	7.042	9	3	5	3	373	40.5	9.11	7.49
Q8WVM0	Dimethyladenosine transferase 1, mitochondrial OS=Homo sapiens OX=9606 GN=TFB1M PE=1 SV=1	High	0	7.036	16	4	5	4	346	39.5	9.26	2.31
Q96D46	60S ribosomal export protein NMD3 OS=Homo sapiens OX=9606 GN=NMD3 PE=1 SV=1	High	0	7.027	6	2	2	2	503	57.6	7.14	4.13
P53680	AP-2 complex subunit sigma OS=Homo sapiens OX=9606 GN=AP2S1 PE=1 SV=2	High	0	7.019	15	2	4	2	142	17	6.18	6.42
Q7Z7K6	Centromere protein V OS=Homo sapiens OX=9606 GN=CENPV PE=1 SV=1	High	0	7.016	18	4	5	4	275	29.9	9.73	4
Q16698	2,4-dienoyl-CoA reductase [(3E)-enoyl-CoA-producing], mitochondrial OS=Homo sapiens OX=9606 GN=DECR1 PE=1 SV=1	High	0	7.011	10	2	2	2	335	36	9.28	4.7
Q96KA5	Lipid scramblase CLPTM1L OS=Homo sapiens OX=9606 GN=CLPTM1L PE=1 SV=1	High	0	6.993	7	3	6	3	538	62.2	8.56	1.84
O15091	Mitochondrial ribonuclease P catalytic subunit OS=Homo sapiens OX=9606 GN=PRORP PE=1 SV=2	High	0	6.99	5	2	2	2	583	67.3	8.78	5.33
Q92621	Nuclear pore complex protein Nup205 OS=Homo sapiens OX=9606 GN=NUP205 PE=1 SV=3	High	0	6.985	2	3	5	3	2012	227.8	6.19	9.11
Q13503	Mediator of RNA polymerase II transcription subunit 21 OS=Homo sapiens OX=9606 GN=MED21 PE=1 SV=1	High	0	6.979	17	2	5	2	144	15.6	4.45	4.74
Q53G59	Kelch-like protein 12 OS=Homo sapiens OX=9606 GN=KLHL12 PE=1 SV=2	High	0	6.955	4	2	2	2	568	63.2	5.44	5.87
Q96PV6	Leukocyte receptor cluster member 8 OS=Homo sapiens OX=9606 GN=LENG8 PE=1 SV=3	High	0	6.952	3	2	2	2	800	88.1	9.11	3.77
P14678	Small nuclear ribonucleoprotein-associated proteins B and B' OS=Homo sapiens OX=9606 GN=SNRPB PE=1 SV=2	High	0	6.945	15	4	12	4	240	24.6	11.19	0
Q8TBF4	Zinc finger CCHC-type and RNA-binding motif-containing protein 1 OS=Homo sapiens OX=9606 GN=ZCRB1 PE=1 SV=2	High	0	6.944	14	2	2	2	217	24.6	8.53	4.5
Q9Y241	HIG1 domain family member 1A, mitochondrial OS=Homo sapiens OX=9606 GN=HIGD1A PE=1 SV=1	High	0	6.94	25	3	3	3	93	10.1	9.79	6
Q9HCN8	Stromal cell-derived factor 2-like protein 1 OS=Homo sapiens OX=9606 GN=SDF2L1 PE=1 SV=2	High	0	6.883	9	1	4	1	221	23.6	7.03	4.96
P27540	Aryl hydrocarbon receptor nuclear translocator OS=Homo sapiens OX=9606 GN=ARNT PE=1 SV=1	High	0	6.87	4	2	2	2	789	86.6	6.54	5.27
Q9UQ88	Cyclin-dependent kinase 11A OS=Homo sapiens OX=9606 GN=CDK11A PE=1 SV=4	High	0	6.842	4	3	4	3	783	91.3	5.36	2.33
Q14684	Ribosomal RNA processing protein 1 homolog B OS=Homo sapiens OX=9606 GN=RRP1B PE=1 SV=3	High	0	6.827	6	3	5	3	758	84.4	9.76	8.54
P52739	Zinc finger protein 131 OS=Homo sapiens OX=9606 GN=ZNF131 PE=1 SV=2	High	0	6.798	7	3	3	3	623	71.4	5.19	4.8
P50914	Large ribosomal subunit protein eL14 OS=Homo sapiens OX=9606 GN=RPL14 PE=1 SV=4	High	0	6.791	15	3	6	3	215	23.4	10.93	9.21
Q9Y3B7	Large ribosomal subunit protein uL11m OS=Homo sapiens OX=9606 GN=MRPL11 PE=1 SV=1	High	0	6.786	21	2	6	2	192	20.7	9.91	11.08
O96006	E3 SUMO-protein ligase ZBED1 OS=Homo sapiens OX=9606 GN=ZBED1 PE=1 SV=1	High	0	6.784	6	3	4	3	694	78.1	6.1	10.29
Q6PCB5	Lysine-specific demethylase RSBN1L OS=Homo sapiens OX=9606 GN=RSBN1L PE=1 SV=2	High	0	6.766	4	3	5	3	846	94.8	8.78	8.73
Q9H7H0	Methyltransferase-like protein 17, mitochondrial OS=Homo sapiens OX=9606 GN=METTL17 PE=1 SV=1	High	0	6.765	4	2	2	2	456	50.7	9.33	4.66
Q9NVH0	Exonuclease 3'-5' domain-containing protein 2 OS=Homo sapiens OX=9606 GN=EXD2 PE=1 SV=2	High	0	6.763	6	3	3	3	621	70.3	8.32	0
Q9BY27	Protein DGCR6L OS=Homo sapiens OX=9606 GN=DGCR6L PE=1 SV=2	High	0	6.747	10	2	2	1	220	24.9	7.5	4.62
O75396	Vesicle-trafficking protein SEC22b OS=Homo sapiens OX=9606 GN=SEC22B PE=1 SV=5	High	0	6.736	11	2	4	2	215	24.7	8.51	6.14
P04181	Ornithine aminotransferase, mitochondrial OS=Homo sapiens OX=9606 GN=OAT PE=1 SV=1	High	0	6.704	9	3	4	3	439	48.5	7.03	7.02
Q9UBN7	Histone deacetylase 6 OS=Homo sapiens OX=9606 GN=HDAC6 PE=1 SV=2	High	0	6.703	2	2	3	2	1215	131.3	5.3	1.95
P51148	Ras-related protein Rab-5C OS=Homo sapiens OX=9606 GN=RAB5C PE=1 SV=2	High	0	6.686	28	4	5	4	216	23.5	8.41	4.4
Q16181	Septin-7 OS=Homo sapiens OX=9606 GN=SEPTIN7 PE=1 SV=2	High	0	6.66	9	3	4	3	437	50.6	8.63	0
P49419	Alpha-aminoadipic semialdehyde dehydrogenase OS=Homo sapiens OX=9606 GN=ALDH7A1 PE=1 SV=5	High	0	6.632	5	2	2	2	539	58.5	7.99	4.89
P01111	GTPase NRas OS=Homo sapiens OX=9606 GN=NRAS PE=1 SV=1	High	0	6.631	22	4	5	2	189	21.2	5.17	4.53
Q13472	DNA topoisomerase 3-alpha OS=Homo sapiens OX=9606 GN=TOP3A PE=1 SV=1	High	0	6.619	4	3	3	3	1001	112.3	8.34	4.13
O94992	Protein HEXIM1 OS=Homo sapiens OX=9606 GN=HEXIM1 PE=1 SV=1	High	0	6.604	10	3	4	2	359	40.6	4.89	7.29
Q8IXT5	RNA-binding protein 12B OS=Homo sapiens OX=9606 GN=RBM12B PE=1 SV=2	High	0	6.583	2	2	2	2	1001	118	6.81	3.93
Q12904	Aminoacyl tRNA synthase complex-interacting multifunctional protein 1 OS=Homo sapiens OX=9606 GN=AIMP1 PE=1 SV=2	High	0	6.581	12	3	4	3	312	34.3	8.43	8.3
Q9UN86	Ras GTPase-activating protein-binding protein 2 OS=Homo sapiens OX=9606 GN=G3BP2 PE=1 SV=2	High	0	6.578	7	2	3	2	482	54.1	5.55	5.22
Q9ULV4	Coronin-1C OS=Homo sapiens OX=9606 GN=CORO1C PE=1 SV=1	High	0	6.55	8	3	4	3	474	53.2	7.08	4.68
P22234	Bifunctional phosphoribosylaminoimidazole carboxylase/phosphoribosylaminoimidazole succinocarboxamide synthetase OS=Homo sapiens OX=9606 GN=PAICS PE=1 SV=3	High	0	6.51	14	4	4	4	425	47	7.23	3.6
Q8IWU2	Serine/threonine-protein kinase LMTK2 OS=Homo sapiens OX=9606 GN=LMTK2 PE=1 SV=2	High	0	6.507	2	2	3	2	1503	164.8	4.48	7.3
P61026	Ras-related protein Rab-10 OS=Homo sapiens OX=9606 GN=RAB10 PE=1 SV=1	High	0	6.501	15	3	4	2	200	22.5	8.38	4.35
Q9UKK3	Protein mono-ADP-ribosyltransferase PARP4 OS=Homo sapiens OX=9606 GN=PARP4 PE=1 SV=3	High	0	6.5	1	2	2	2	1724	192.5	5.66	3.1
Q9UHI6	Probable ATP-dependent RNA helicase DDX20 OS=Homo sapiens OX=9606 GN=DDX20 PE=1 SV=2	High	0	6.498	4	3	3	3	824	92.2	6.95	4.17
P17028	Zinc finger protein 24 OS=Homo sapiens OX=9606 GN=ZNF24 PE=1 SV=4	High	0	6.48	7	3	4	3	368	42.1	6.21	2.32
Q6VEQ5	WAS protein family homolog 2 OS=Homo sapiens OX=9606 GN=WASH2P PE=2 SV=2	High	0	6.449	8	3	3	3	465	50.3	5.71	4.56
Q15545	Transcription initiation factor TFIID subunit 7 OS=Homo sapiens OX=9606 GN=TAF7 PE=1 SV=1	High	0	6.448	8	2	4	2	349	40.2	5.2	10.43
Q14692	Ribosome biogenesis protein BMS1 homolog OS=Homo sapiens OX=9606 GN=BMS1 PE=1 SV=1	High	0	6.442	2	2	3	2	1282	145.7	6.44	2.49
Q9Y3C1	Nucleolar protein 16 OS=Homo sapiens OX=9606 GN=NOP16 PE=1 SV=2	High	0	6.439	32	5	5	5	178	21.2	9.94	2.36
Q9NS86	LanC-like protein 2 OS=Homo sapiens OX=9606 GN=LANCL2 PE=1 SV=1	High	0	6.438	11	3	3	3	450	50.8	7.43	6.76
Q9Y4F1	FERM, ARHGEF and pleckstrin domain-containing protein 1 OS=Homo sapiens OX=9606 GN=FARP1 PE=1 SV=1	High	0	6.425	5	4	6	4	1045	118.6	8.15	6.3
Q5SY16	Polynucleotide 5'-hydroxyl-kinase NOL9 OS=Homo sapiens OX=9606 GN=NOL9 PE=1 SV=1	High	0	6.394	4	3	4	3	702	79.3	9.13	5.49
Q9C0J8	pre-mRNA 3' end processing protein WDR33 OS=Homo sapiens OX=9606 GN=WDR33 PE=1 SV=2	High	0	6.378	5	4	4	4	1336	145.8	9.17	7.23
P12268	Inosine-5'-monophosphate dehydrogenase 2 OS=Homo sapiens OX=9606 GN=IMPDH2 PE=1 SV=2	High	0	6.373	7	3	3	3	514	55.8	6.9	2.56
P53985	Monocarboxylate transporter 1 OS=Homo sapiens OX=9606 GN=SLC16A1 PE=1 SV=3	High	0	6.352	7	2	7	2	500	53.9	8.66	2.64
Q5VZL5	Zinc finger MYM-type protein 4 OS=Homo sapiens OX=9606 GN=ZMYM4 PE=1 SV=1	High	0	6.347	2	4	5	3	1548	172.7	6.84	6.06
O75817	Ribonuclease P protein subunit p20 OS=Homo sapiens OX=9606 GN=POP7 PE=1 SV=2	High	0	6.339	24	3	4	3	140	15.6	8.94	4.49
Q15269	Periodic tryptophan protein 2 homolog OS=Homo sapiens OX=9606 GN=PWP2 PE=1 SV=2	High	0	6.337	3	2	2	2	919	102.4	6.15	2.92
Q8IWZ8	SURP and G-patch domain-containing protein 1 OS=Homo sapiens OX=9606 GN=SUGP1 PE=1 SV=2	High	0	6.326	8	3	3	3	645	72.4	7.61	2.56
P49257	Protein ERGIC-53 OS=Homo sapiens OX=9606 GN=LMAN1 PE=1 SV=2	High	0	6.299	6	3	3	3	510	57.5	6.77	4.79
Q86X55	Histone-arginine methyltransferase CARM1 OS=Homo sapiens OX=9606 GN=CARM1 PE=1 SV=3	High	0	6.296	5	2	2	2	608	65.8	6.73	4.68
Q96IP4	Terminal nucleotidyltransferase 5A OS=Homo sapiens OX=9606 GN=TENT5A PE=1 SV=2	High	0	6.287	6	2	2	2	442	49.6	5.17	4.57
Q8TB37	Iron-sulfur cluster transfer protein NUBPL OS=Homo sapiens OX=9606 GN=NUBPL PE=1 SV=3	High	0	6.28	7	2	2	2	319	34.1	9.04	4.21
O43237	Cytoplasmic dynein 1 light intermediate chain 2 OS=Homo sapiens OX=9606 GN=DYNC1LI2 PE=1 SV=1	High	0	6.222	4	2	2	2	492	54.1	6.38	3.21
O94874	E3 UFM1-protein ligase 1 OS=Homo sapiens OX=9606 GN=UFL1 PE=1 SV=2	High	0	6.215	4	3	4	3	794	89.5	6.79	3.84
P52815	Large ribosomal subunit protein bL12m OS=Homo sapiens OX=9606 GN=MRPL12 PE=1 SV=2	High	0	6.214	14	3	5	3	198	21.3	8.87	7.33
P13489	Ribonuclease inhibitor OS=Homo sapiens OX=9606 GN=RNH1 PE=1 SV=2	High	0	6.209	5	2	2	2	461	49.9	4.82	5.22
Q5JTZ9	Alanine--tRNA ligase, mitochondrial OS=Homo sapiens OX=9606 GN=AARS2 PE=1 SV=1	High	0	6.202	3	2	2	2	985	107.3	6.27	5.99
Q5T5X7	BEN domain-containing protein 3 OS=Homo sapiens OX=9606 GN=BEND3 PE=1 SV=1	High	0	6.196	3	2	2	2	828	94.4	5.43	2.12
Q15382	GTP-binding protein Rheb OS=Homo sapiens OX=9606 GN=RHEB PE=1 SV=1	High	0	6.193	9	2	4	2	184	20.5	5.92	5.07
P25490	Transcriptional repressor protein YY1 OS=Homo sapiens OX=9606 GN=YY1 PE=1 SV=2	High	0	6.187	11	4	6	4	414	44.7	6.25	8.54
P08047	Transcription factor Sp1 OS=Homo sapiens OX=9606 GN=SP1 PE=1 SV=3	High	0	6.16	4	1	1	1	785	80.6	7.34	5.53
Q9HD26	Golgi-associated PDZ and coiled-coil motif-containing protein OS=Homo sapiens OX=9606 GN=GOPC PE=1 SV=1	High	0	6.152	7	3	4	3	462	50.5	5.92	4.67
Q9H501	ESF1 homolog OS=Homo sapiens OX=9606 GN=ESF1 PE=1 SV=1	High	0.001	6.138	3	2	2	2	851	98.7	5.11	4.66
O95503	Chromobox protein homolog 6 OS=Homo sapiens OX=9606 GN=CBX6 PE=1 SV=1	High	0.001	6.126	7	2	2	1	412	43.9	10.01	1.97
P01116	GTPase KRas OS=Homo sapiens OX=9606 GN=KRAS PE=1 SV=1	High	0.001	6.117	23	3	4	1	189	21.6	6.77	4.92
Q8NBM4	Ubiquitin-associated domain-containing protein 2 OS=Homo sapiens OX=9606 GN=UBAC2 PE=1 SV=1	High	0.001	6.116	10	3	3	3	344	38.9	9.01	3.97
P46100	Transcriptional regulator ATRX OS=Homo sapiens OX=9606 GN=ATRX PE=1 SV=6	High	0.001	6.109	1	2	4	2	2492	282.4	6.55	5.88
Q9ULW3	Activator of basal transcription 1 OS=Homo sapiens OX=9606 GN=ABT1 PE=1 SV=1	High	0.001	6.103	8	2	3	2	272	31.1	9.88	6.88
Q92764	Keratin, type I cuticular Ha5 OS=Homo sapiens OX=9606 GN=KRT35 PE=1 SV=5	High	0.001	6.096	5	3	16	1	455	50.3	4.91	17.49
O00487	26S proteasome non-ATPase regulatory subunit 14 OS=Homo sapiens OX=9606 GN=PSMD14 PE=1 SV=1	High	0.001	6.08	15	3	5	3	310	34.6	6.52	4.99
Q9BPW8	Protein NipSnap homolog 1 OS=Homo sapiens OX=9606 GN=NIPSNAP1 PE=1 SV=1	High	0.001	6.078	7	2	4	2	284	33.3	9.31	6.07
Q96QR8	Transcriptional regulator protein Pur-beta OS=Homo sapiens OX=9606 GN=PURB PE=1 SV=3	High	0.001	6.069	7	2	2	1	312	33.2	5.43	2.99
P07948	Tyrosine-protein kinase Lyn OS=Homo sapiens OX=9606 GN=LYN PE=1 SV=3	High	0.001	6.066	4	2	4	1	512	58.5	7.11	6.68
O95391	Pre-mRNA-splicing factor SLU7 OS=Homo sapiens OX=9606 GN=SLU7 PE=1 SV=2	High	0.001	6.066	6	3	3	3	586	68.3	7.14	4.22
Q9NYH9	U3 small nucleolar RNA-associated protein 6 homolog OS=Homo sapiens OX=9606 GN=UTP6 PE=1 SV=2	High	0.001	6.062	7	3	3	3	597	70.1	7.28	4.43
P63167	Dynein light chain 1, cytoplasmic OS=Homo sapiens OX=9606 GN=DYNLL1 PE=1 SV=1	High	0.001	6.059	29	2	3	2	89	10.4	7.4	7.59
O14657	Torsin-1B OS=Homo sapiens OX=9606 GN=TOR1B PE=1 SV=2	High	0.001	6.056	10	3	3	3	336	38	8.54	2.72
Q9H857	5'-nucleotidase domain-containing protein 2 OS=Homo sapiens OX=9606 GN=NT5DC2 PE=1 SV=1	High	0.001	6.045	6	3	4	3	520	60.7	6.77	1.92
Q15651	High mobility group nucleosome-binding domain-containing protein 3 OS=Homo sapiens OX=9606 GN=HMGN3 PE=1 SV=2	High	0.001	6.021	15	1	4	1	99	10.7	9.66	5.04
Q49AG3	Zinc finger BED domain-containing protein 5 OS=Homo sapiens OX=9606 GN=ZBED5 PE=2 SV=2	High	0.001	5.993	3	2	2	2	693	78.9	8.27	4.07
Q9Y512	Sorting and assembly machinery component 50 homolog OS=Homo sapiens OX=9606 GN=SAMM50 PE=1 SV=3	High	0.001	5.949	7	3	3	3	469	51.9	6.9	5.13
O15355	Protein phosphatase 1G OS=Homo sapiens OX=9606 GN=PPM1G PE=1 SV=1	High	0.001	5.946	4	2	3	2	546	59.2	4.36	6.86
Q6I9Y2	THO complex subunit 7 homolog OS=Homo sapiens OX=9606 GN=THOC7 PE=1 SV=3	High	0.001	5.893	18	4	4	4	204	23.7	5.67	5.83
Q9UH17	DNA dC->dU-editing enzyme APOBEC-3B OS=Homo sapiens OX=9606 GN=APOBEC3B PE=1 SV=1	High	0.001	5.875	9	4	4	3	382	45.9	6.06	2.01
Q6DD88	Atlastin-3 OS=Homo sapiens OX=9606 GN=ATL3 PE=1 SV=1	High	0.001	5.864	9	3	3	3	541	60.5	5.66	2.44
Q8NBQ5	Estradiol 17-beta-dehydrogenase 11 OS=Homo sapiens OX=9606 GN=HSD17B11 PE=1 SV=4	High	0.001	5.859	8	2	2	2	300	32.9	9.17	2.49
O43324	Eukaryotic translation elongation factor 1 epsilon-1 OS=Homo sapiens OX=9606 GN=EEF1E1 PE=1 SV=1	High	0.001	5.856	10	2	3	2	174	19.8	8.54	7.07
Q9UIF9	Bromodomain adjacent to zinc finger domain protein 2A OS=Homo sapiens OX=9606 GN=BAZ2A PE=1 SV=4	High	0.001	5.855	1	2	2	2	1905	211.1	6.64	5.01
Q9Y6G3	Large ribosomal subunit protein mL42 OS=Homo sapiens OX=9606 GN=MRPL42 PE=1 SV=1	High	0.001	5.848	15	2	2	2	142	16.7	8.35	3.02
Q16654	[Pyruvate dehydrogenase (acetyl-transferring)] kinase isozyme 4, mitochondrial OS=Homo sapiens OX=9606 GN=PDK4 PE=1 SV=1	High	0.001	5.844	6	2	2	2	411	46.4	6.65	2.02
Q15293	Reticulocalbin-1 OS=Homo sapiens OX=9606 GN=RCN1 PE=1 SV=1	High	0.001	5.828	11	2	5	2	331	38.9	5	7.5
Q14141	Septin-6 OS=Homo sapiens OX=9606 GN=SEPTIN6 PE=1 SV=4	High	0.001	5.81	10	3	3	3	434	49.7	6.67	2.5
Q9NYB0	Telomeric repeat-binding factor 2-interacting protein 1 OS=Homo sapiens OX=9606 GN=TERF2IP PE=1 SV=1	High	0.001	5.806	9	2	2	2	399	44.2	4.73	4.74
A0A075B6R9	Probable non-functional immunoglobulin kappa variable 2D-24 OS=Homo sapiens OX=9606 GN=IGKV2D-24 PE=1 SV=1	High	0.001	5.789	13	2	8	2	120	13.1	8.87	10.67
Q96HC4	PDZ and LIM domain protein 5 OS=Homo sapiens OX=9606 GN=PDLIM5 PE=1 SV=5	High	0.001	5.788	5	3	3	3	596	63.9	8.21	0
Q9H7D0	Dedicator of cytokinesis protein 5 OS=Homo sapiens OX=9606 GN=DOCK5 PE=1 SV=3	High	0.001	5.786	1	2	2	2	1870	215.2	7.96	4.39
Q6PK04	Coiled-coil domain-containing protein 137 OS=Homo sapiens OX=9606 GN=CCDC137 PE=1 SV=1	High	0.001	5.784	10	2	2	2	289	33.2	10.93	4.23
Q9Y3U8	Large ribosomal subunit protein eL36 OS=Homo sapiens OX=9606 GN=RPL36 PE=1 SV=3	High	0.001	5.779	22	2	2	2	105	12.2	11.59	2.02
P61009	Signal peptidase complex subunit 3 OS=Homo sapiens OX=9606 GN=SPCS3 PE=1 SV=1	High	0.001	5.773	7	2	3	2	180	20.3	8.62	2.35
O14981	TATA-binding protein-associated factor 172 OS=Homo sapiens OX=9606 GN=BTAF1 PE=1 SV=2	High	0.001	5.77	2	3	3	3	1849	206.8	6.52	2.8
O43813	Glutathione S-transferase LANCL1 OS=Homo sapiens OX=9606 GN=LANCL1 PE=1 SV=1	High	0.001	5.767	5	2	3	2	399	45.3	7.75	6.03
Q96JJ7	Protein disulfide-isomerase TMX3 OS=Homo sapiens OX=9606 GN=TMX3 PE=1 SV=2	High	0.001	5.765	4	2	2	2	454	51.8	4.91	2.85
Q9BWU1	Cyclin-dependent kinase 19 OS=Homo sapiens OX=9606 GN=CDK19 PE=1 SV=1	High	0.001	5.76	3	2	2	2	502	56.8	8.53	4.84
O75489	NADH dehydrogenase [ubiquinone] iron-sulfur protein 3, mitochondrial OS=Homo sapiens OX=9606 GN=NDUFS3 PE=1 SV=1	High	0.001	5.753	15	3	3	3	264	30.2	7.5	0
P24752	Acetyl-CoA acetyltransferase, mitochondrial OS=Homo sapiens OX=9606 GN=ACAT1 PE=1 SV=1	High	0.001	5.741	6	2	2	2	427	45.2	8.85	4.86
O96028	Histone-lysine N-methyltransferase NSD2 OS=Homo sapiens OX=9606 GN=NSD2 PE=1 SV=1	High	0.001	5.733	4	3	3	3	1365	152.2	8.69	4.73
P10321	HLA class I histocompatibility antigen, C alpha chain OS=Homo sapiens OX=9606 GN=HLA-C PE=1 SV=3	High	0.001	5.728	9	2	4	1	366	40.6	6.04	10.16
Q8WU90	Zinc finger CCCH domain-containing protein 15 OS=Homo sapiens OX=9606 GN=ZC3H15 PE=1 SV=1	High	0.001	5.71	6	2	2	2	426	48.6	5.31	4.9
Q9UDX5	Mitochondrial fission process protein 1 OS=Homo sapiens OX=9606 GN=MTFP1 PE=1 SV=1	High	0.001	5.708	14	2	3	2	166	18	9.31	5.41
Q16555	Dihydropyrimidinase-related protein 2 OS=Homo sapiens OX=9606 GN=DPYSL2 PE=1 SV=1	High	0.001	5.706	5	2	2	2	572	62.3	6.38	2.18
Q13409	Cytoplasmic dynein 1 intermediate chain 2 OS=Homo sapiens OX=9606 GN=DYNC1I2 PE=1 SV=3	High	0.001	5.698	5	2	3	2	638	71.4	5.2	6.39
O14497	AT-rich interactive domain-containing protein 1A OS=Homo sapiens OX=9606 GN=ARID1A PE=1 SV=3	High	0.001	5.682	2	3	3	2	2285	241.9	6.7	2.23
Q8N954	G patch domain-containing protein 11 OS=Homo sapiens OX=9606 GN=GPATCH11 PE=1 SV=4	High	0.001	5.68	8	2	2	2	285	33.3	5.86	4.87
Q9H3U1	Protein unc-45 homolog A OS=Homo sapiens OX=9606 GN=UNC45A PE=1 SV=1	High	0.001	5.68	3	2	2	2	944	103	6.07	3.23
O60293	Zinc finger C3H1 domain-containing protein OS=Homo sapiens OX=9606 GN=ZFC3H1 PE=1 SV=3	High	0.001	5.677	2	3	4	3	1989	226.2	8.13	5.73
Q5T160	Probable arginine--tRNA ligase, mitochondrial OS=Homo sapiens OX=9606 GN=RARS2 PE=1 SV=1	High	0.001	5.675	4	2	2	2	578	65.5	8.21	4.18
Q02543	Large ribosomal subunit protein eL20 OS=Homo sapiens OX=9606 GN=RPL18A PE=1 SV=2	High	0.001	5.664	22	4	6	4	176	20.7	10.71	0
Q96LJ7	Dehydrogenase/reductase SDR family member 1 OS=Homo sapiens OX=9606 GN=DHRS1 PE=1 SV=1	High	0.001	5.653	4	1	1	1	313	33.9	7.83	2.88
O60675	Transcription factor MafK OS=Homo sapiens OX=9606 GN=MAFK PE=1 SV=1	High	0.001	5.651	39	5	5	5	156	17.5	10.1	0
Q9UMY1	U3 small nucleolar RNA-associated protein NOL7 OS=Homo sapiens OX=9606 GN=NOL7 PE=1 SV=2	High	0.001	5.65	13	3	3	3	257	29.4	9.67	2.2
Q7Z5K2	Wings apart-like protein homolog OS=Homo sapiens OX=9606 GN=WAPL PE=1 SV=1	High	0.001	5.644	2	2	3	2	1190	132.9	5.44	7.32
Q13425	Beta-2-syntrophin OS=Homo sapiens OX=9606 GN=SNTB2 PE=1 SV=1	High	0.001	5.644	6	3	4	3	540	57.9	8.82	6.52
Q01831	DNA repair protein complementing XP-C cells OS=Homo sapiens OX=9606 GN=XPC PE=1 SV=4	High	0.001	5.634	3	2	3	2	940	105.9	8.9	8.53
O95478	Ribosome biogenesis protein NSA2 homolog OS=Homo sapiens OX=9606 GN=NSA2 PE=1 SV=1	High	0.001	5.623	12	3	3	3	260	30	10.27	4.93
Q9BSE5	Guanidino acid hydrolase, mitochondrial OS=Homo sapiens OX=9606 GN=AGMAT PE=1 SV=2	High	0.001	5.611	13	3	3	3	352	37.6	7.59	2.02
P21291	Cysteine and glycine-rich protein 1 OS=Homo sapiens OX=9606 GN=CSRP1 PE=1 SV=3	High	0.001	5.594	13	2	3	2	193	20.6	8.57	4.27
O00743	Serine/threonine-protein phosphatase 6 catalytic subunit OS=Homo sapiens OX=9606 GN=PPP6C PE=1 SV=1	High	0.001	5.584	8	2	3	2	305	35.1	5.69	4.49
P49755	Transmembrane emp24 domain-containing protein 10 OS=Homo sapiens OX=9606 GN=TMED10 PE=1 SV=2	High	0.001	5.582	8	1	2	1	219	25	7.44	6.44
O75616	GTPase Era, mitochondrial OS=Homo sapiens OX=9606 GN=ERAL1 PE=1 SV=2	High	0.001	5.581	6	2	3	2	437	48.3	8.84	6.66
P60981	Destrin OS=Homo sapiens OX=9606 GN=DSTN PE=1 SV=3	High	0.001	5.544	15	2	2	1	165	18.5	7.85	4.45
Q96BW9	Phosphatidate cytidylyltransferase, mitochondrial OS=Homo sapiens OX=9606 GN=TAMM41 PE=1 SV=2	High	0.001	5.544	10	3	3	3	452	51	7.94	0
Q9NUJ3	T-complex protein 11-like protein 1 OS=Homo sapiens OX=9606 GN=TCP11L1 PE=1 SV=1	High	0.001	5.537	5	2	2	2	509	57	5.59	2.28
P23588	Eukaryotic translation initiation factor 4B OS=Homo sapiens OX=9606 GN=EIF4B PE=1 SV=2	High	0.001	5.536	8	3	3	3	611	69.1	5.73	2.31
P56385	ATP synthase subunit e, mitochondrial OS=Homo sapiens OX=9606 GN=ATP5ME PE=1 SV=2	High	0.001	5.536	19	1	2	1	69	7.9	9.35	2.68
O75461	Transcription factor E2F6 OS=Homo sapiens OX=9606 GN=E2F6 PE=1 SV=1	High	0.001	5.535	11	2	2	2	281	31.8	5.5	4.73
P50579	Methionine aminopeptidase 2 OS=Homo sapiens OX=9606 GN=METAP2 PE=1 SV=1	High	0.001	5.485	10	2	2	2	478	52.9	5.82	4.68
Q9BW92	Threonine--tRNA ligase, mitochondrial OS=Homo sapiens OX=9606 GN=TARS2 PE=1 SV=1	High	0.001	5.479	3	2	3	2	718	81	7.3	5.23
Q9H582	Zinc finger protein 644 OS=Homo sapiens OX=9606 GN=ZNF644 PE=1 SV=2	High	0.001	5.469	3	3	3	3	1327	149.5	8.16	4.85
O95900	Pseudouridylate synthase TRUB2, mitochondrial OS=Homo sapiens OX=9606 GN=TRUB2 PE=1 SV=1	High	0.001	5.435	8	2	3	2	331	36.7	8.98	5.07
P38117	Electron transfer flavoprotein subunit beta OS=Homo sapiens OX=9606 GN=ETFB PE=1 SV=3	High	0.001	5.428	15	3	4	3	255	27.8	8.1	6.01
Q9H8H0	Nucleolar protein 11 OS=Homo sapiens OX=9606 GN=NOL11 PE=1 SV=1	High	0.001	5.426	4	2	3	2	719	81.1	6.07	5.53
Q9H061	Transmembrane protein 126A OS=Homo sapiens OX=9606 GN=TMEM126A PE=1 SV=1	High	0.001	5.424	18	3	3	3	195	21.5	9.26	1.89
P31944	Caspase-14 OS=Homo sapiens OX=9606 GN=CASP14 PE=1 SV=2	High	0.001	5.424	5	2	2	2	242	27.7	5.58	4.25
Q9Y5K5	Ubiquitin carboxyl-terminal hydrolase isozyme L5 OS=Homo sapiens OX=9606 GN=UCHL5 PE=1 SV=3	High	0.001	5.412	13	3	3	3	329	37.6	5.33	4.74
Q9BWJ5	Splicing factor 3B subunit 5 OS=Homo sapiens OX=9606 GN=SF3B5 PE=1 SV=1	High	0.001	5.411	37	2	4	2	86	10.1	6.35	2.76
Q9UQR1	Zinc finger protein 148 OS=Homo sapiens OX=9606 GN=ZNF148 PE=1 SV=2	High	0.001	5.406	2	2	3	2	794	88.9	6.48	5.31
Q9UPN6	SR-related and CTD-associated factor 8 OS=Homo sapiens OX=9606 GN=SCAF8 PE=1 SV=1	High	0.001	5.4	1	2	3	2	1271	140.4	8.29	6.33
Q96AX9	E3 ubiquitin-protein ligase MIB2 OS=Homo sapiens OX=9606 GN=MIB2 PE=1 SV=4	High	0.001	5.398	3	2	2	2	955	103.6	7.99	2.79
Q13610	Periodic tryptophan protein 1 homolog OS=Homo sapiens OX=9606 GN=PWP1 PE=1 SV=1	High	0.001	5.391	9	3	4	3	501	55.8	4.77	5.56
P28715	DNA excision repair protein ERCC-5 OS=Homo sapiens OX=9606 GN=ERCC5 PE=1 SV=3	High	0.001	5.384	1	1	1	1	1186	133	5.22	3.21
Q15543	Transcription initiation factor TFIID subunit 13 OS=Homo sapiens OX=9606 GN=TAF13 PE=1 SV=1	High	0.001	5.382	31	2	3	2	124	14.3	4.81	1.69
O95816	BAG family molecular chaperone regulator 2 OS=Homo sapiens OX=9606 GN=BAG2 PE=1 SV=1	High	0.001	5.379	21	4	4	4	211	23.8	6.7	5.46
P48507	Glutamate--cysteine ligase regulatory subunit OS=Homo sapiens OX=9606 GN=GCLM PE=1 SV=1	High	0.001	5.37	10	2	2	2	274	30.7	6.02	4.29
Q6PJG2	Mitotic deacetylase-associated SANT domain protein OS=Homo sapiens OX=9606 GN=MIDEAS PE=1 SV=2	High	0.001	5.364	2	1	2	1	1045	114.9	9.19	2.36
Q14119	Vascular endothelial zinc finger 1 OS=Homo sapiens OX=9606 GN=VEZF1 PE=1 SV=2	High	0.001	5.359	4	2	2	2	521	56.9	9.52	1.7
Q02413	Desmoglein-1 OS=Homo sapiens OX=9606 GN=DSG1 PE=1 SV=2	High	0.001	5.346	3	3	3	3	1049	113.7	5.03	1.72
Q96S44	EKC/KEOPS complex subunit TP53RK OS=Homo sapiens OX=9606 GN=TP53RK PE=1 SV=2	High	0.001	5.339	8	1	2	1	253	28.1	9.54	2.36
Q15057	Arf-GAP with coiled-coil, ANK repeat and PH domain-containing protein 2 OS=Homo sapiens OX=9606 GN=ACAP2 PE=1 SV=3	High	0.001	5.313	3	2	2	2	778	88	6.8	2.69
P47755	F-actin-capping protein subunit alpha-2 OS=Homo sapiens OX=9606 GN=CAPZA2 PE=1 SV=3	High	0.001	5.309	9	2	4	1	286	32.9	5.85	6.75
P10644	cAMP-dependent protein kinase type I-alpha regulatory subunit OS=Homo sapiens OX=9606 GN=PRKAR1A PE=1 SV=1	High	0.001	5.306	8	2	2	2	381	43	5.35	3.72
O00541	Pescadillo homolog OS=Homo sapiens OX=9606 GN=PES1 PE=1 SV=1	High	0.001	5.299	5	3	3	3	588	68	7.33	1.96
P08621	U1 small nuclear ribonucleoprotein 70 kDa OS=Homo sapiens OX=9606 GN=SNRNP70 PE=1 SV=2	High	0.001	5.299	6	4	6	4	437	51.5	9.94	5.15
O75127	Pentatricopeptide repeat-containing protein 1, mitochondrial OS=Homo sapiens OX=9606 GN=PTCD1 PE=1 SV=2	High	0.001	5.295	3	2	2	2	700	78.8	8.59	2.59
O00182	Galectin-9 OS=Homo sapiens OX=9606 GN=LGALS9 PE=1 SV=2	High	0.001	5.291	6	2	2	2	355	39.5	9.17	4.31
P47914	Large ribosomal subunit protein eL29 OS=Homo sapiens OX=9606 GN=RPL29 PE=1 SV=2	High	0.001	5.274	14	2	5	2	159	17.7	11.66	5.5
P46013	Proliferation marker protein Ki-67 OS=Homo sapiens OX=9606 GN=MKI67 PE=1 SV=2	High	0.001	5.257	1	3	6	3	3256	358.5	9.45	5.83
Q04828	Aldo-keto reductase family 1 member C1 OS=Homo sapiens OX=9606 GN=AKR1C1 PE=1 SV=1	High	0.001	5.247	5	2	2	2	323	36.8	7.88	1.88
Q13608	Peroxisomal ATPase PEX6 OS=Homo sapiens OX=9606 GN=PEX6 PE=1 SV=2	High	0.001	5.233	4	4	4	4	980	104	6.34	0
P62714	Serine/threonine-protein phosphatase 2A catalytic subunit beta isoform OS=Homo sapiens OX=9606 GN=PPP2CB PE=1 SV=1	High	0.001	5.205	10	3	3	3	309	35.6	5.43	1.8
Q9NYU1	UDP-glucose:glycoprotein glucosyltransferase 2 OS=Homo sapiens OX=9606 GN=UGGT2 PE=1 SV=4	High	0.001	5.204	1	2	2	2	1516	174.6	6.89	4.37
O95696	Bromodomain-containing protein 1 OS=Homo sapiens OX=9606 GN=BRD1 PE=1 SV=1	High	0.001	5.193	2	2	2	2	1058	119.4	8.6	2.61
Q9NW82	WD repeat-containing protein 70 OS=Homo sapiens OX=9606 GN=WDR70 PE=1 SV=1	High	0.001	5.177	7	3	3	3	654	73.2	6.33	3.94
Q8IX18	Probable ATP-dependent RNA helicase DHX40 OS=Homo sapiens OX=9606 GN=DHX40 PE=1 SV=2	High	0.001	5.172	4	2	3	2	779	88.5	8.65	3.9
P11182	Lipoamide acyltransferase component of branched-chain alpha-keto acid dehydrogenase complex, mitochondrial OS=Homo sapiens OX=9606 GN=DBT PE=1 SV=3	High	0.001	5.172	7	2	2	2	482	53.5	8.51	2.28
O75381	Peroxisomal membrane protein PEX14 OS=Homo sapiens OX=9606 GN=PEX14 PE=1 SV=1	High	0.001	5.167	3	2	2	2	377	41.2	4.94	4.95
Q4G0N4	NAD kinase 2, mitochondrial OS=Homo sapiens OX=9606 GN=NADK2 PE=1 SV=2	High	0.001	5.165	6	2	2	2	442	49.4	8.18	4.09
Q5VWQ0	Lysine-specific demethylase 9 OS=Homo sapiens OX=9606 GN=RSBN1 PE=1 SV=2	High	0.001	5.161	5	3	3	3	802	90	8.6	4.09
Q92542	Nicastrin OS=Homo sapiens OX=9606 GN=NCSTN PE=1 SV=2	High	0.001	5.161	3	2	2	2	709	78.4	5.99	4.18
Q6KB66	Keratin, type II cytoskeletal 80 OS=Homo sapiens OX=9606 GN=KRT80 PE=1 SV=2	High	0.001	5.152	5	2	5	1	452	50.5	5.67	9.79
Q96EZ8	Microspherule protein 1 OS=Homo sapiens OX=9606 GN=MCRS1 PE=1 SV=1	High	0.001	5.144	5	2	2	2	462	51.8	9.38	2.14
Q6IBW4	Condensin-2 complex subunit H2 OS=Homo sapiens OX=9606 GN=NCAPH2 PE=1 SV=1	High	0.001	5.142	3	2	4	2	605	68.2	4.74	6.79
P11172	Uridine 5'-monophosphate synthase OS=Homo sapiens OX=9606 GN=UMPS PE=1 SV=1	High	0.001	5.121	9	3	3	3	480	52.2	7.24	4.5
Q96AG4	Leucine-rich repeat-containing protein 59 OS=Homo sapiens OX=9606 GN=LRRC59 PE=1 SV=1	High	0.001	5.115	17	3	5	3	307	34.9	9.57	0
O75554	WW domain-binding protein 4 OS=Homo sapiens OX=9606 GN=WBP4 PE=1 SV=1	High	0.001	5.112	11	3	3	3	376	42.5	5.57	4.74
Q14257	Reticulocalbin-2 OS=Homo sapiens OX=9606 GN=RCN2 PE=1 SV=1	High	0.001	5.107	6	1	1	1	317	36.9	4.4	2.33
Q96QT6	PHD finger protein 12 OS=Homo sapiens OX=9606 GN=PHF12 PE=1 SV=2	High	0.001	5.092	3	2	2	2	1004	109.6	7.74	4.92
P63208	S-phase kinase-associated protein 1 OS=Homo sapiens OX=9606 GN=SKP1 PE=1 SV=2	High	0.001	5.092	10	1	2	1	163	18.6	4.54	6.16
P52657	Transcription initiation factor IIA subunit 2 OS=Homo sapiens OX=9606 GN=GTF2A2 PE=1 SV=1	High	0.001	5.089	20	2	2	2	109	12.4	6.62	4.16
Q03519	Antigen peptide transporter 2 OS=Homo sapiens OX=9606 GN=TAP2 PE=1 SV=1	High	0.002	5.076	3	2	2	2	686	75.6	8.02	2.31
Q6PGP7	Superkiller complex protein 3 OS=Homo sapiens OX=9606 GN=SKIC3 PE=1 SV=1	High	0.002	5.069	3	4	4	4	1564	175.4	7.53	5.26
Q96L91	E1A-binding protein p400 OS=Homo sapiens OX=9606 GN=EP400 PE=1 SV=4	High	0.002	5.048	1	2	2	2	3159	343.3	9.19	2.2
Q92750	Transcription initiation factor TFIID subunit 4B OS=Homo sapiens OX=9606 GN=TAF4B PE=1 SV=2	High	0.002	5.032	2	2	6	1	862	91	9.54	9.13
Q96JM3	Chromosome alignment-maintaining phosphoprotein 1 OS=Homo sapiens OX=9606 GN=CHAMP1 PE=1 SV=2	High	0.002	5.022	3	2	2	2	812	89	8.44	4.43
Q5T200	Zinc finger CCCH domain-containing protein 13 OS=Homo sapiens OX=9606 GN=ZC3H13 PE=1 SV=1	High	0.002	5.021	2	3	4	3	1668	196.5	9.42	4.01
Q9BV73	Centrosome-associated protein CEP250 OS=Homo sapiens OX=9606 GN=CEP250 PE=1 SV=2	High	0.002	5.004	1	3	9	3	2442	281	5.02	18.62
Q99627	COP9 signalosome complex subunit 8 OS=Homo sapiens OX=9606 GN=COPS8 PE=1 SV=1	High	0.002	4.999	12	2	2	2	209	23.2	5.38	2.22
O15075	Serine/threonine-protein kinase DCLK1 OS=Homo sapiens OX=9606 GN=DCLK1 PE=1 SV=2	High	0.002	4.998	3	2	4	2	740	82.2	8.66	6.22
O75575	DNA-directed RNA polymerase III subunit RPC9 OS=Homo sapiens OX=9606 GN=CRCP PE=1 SV=1	High	0.002	4.988	10	2	3	2	148	16.9	5.39	4.72
O43633	Charged multivesicular body protein 2a OS=Homo sapiens OX=9606 GN=CHMP2A PE=1 SV=1	High	0.002	4.988	16	3	3	3	222	25.1	5.97	2.67
Q9Y483	Metal-response element-binding transcription factor 2 OS=Homo sapiens OX=9606 GN=MTF2 PE=1 SV=3	High	0.002	4.981	5	2	2	2	593	67	8.75	5.05
Q13283	Ras GTPase-activating protein-binding protein 1 OS=Homo sapiens OX=9606 GN=G3BP1 PE=1 SV=1	High	0.002	4.98	12	3	5	3	466	52.1	5.52	8.4
Q6KC79	Nipped-B-like protein OS=Homo sapiens OX=9606 GN=NIPBL PE=1 SV=2	High	0.002	4.974	0	1	2	1	2804	315.9	7.91	4.53
P52943	Cysteine-rich protein 2 OS=Homo sapiens OX=9606 GN=CRIP2 PE=1 SV=1	High	0.002	4.964	34	3	4	3	208	22.5	8.72	2.24
P24534	Elongation factor 1-beta OS=Homo sapiens OX=9606 GN=EEF1B2 PE=1 SV=3	High	0.002	4.961	6	1	2	1	225	24.7	4.67	6.38
A6NI28	Rho GTPase-activating protein 42 OS=Homo sapiens OX=9606 GN=ARHGAP42 PE=1 SV=3	High	0.002	4.959	3	2	2	2	874	98.5	7.99	5.33
Q9UNS2	COP9 signalosome complex subunit 3 OS=Homo sapiens OX=9606 GN=COPS3 PE=1 SV=3	High	0.002	4.958	12	4	4	4	423	47.8	6.65	3.33
Q8NDT2	Putative RNA-binding protein 15B OS=Homo sapiens OX=9606 GN=RBM15B PE=1 SV=3	High	0.002	4.952	6	3	3	2	890	97.1	9.85	4.94
Q96SQ9	Cytochrome P450 2S1 OS=Homo sapiens OX=9606 GN=CYP2S1 PE=1 SV=2	High	0.002	4.949	6	2	2	2	504	55.8	8.62	4.03
Q8NFJ5	Retinoic acid-induced protein 3 OS=Homo sapiens OX=9606 GN=GPRC5A PE=1 SV=2	High	0.002	4.927	6	2	4	2	357	40.2	8.15	6.98
Q9NUQ2	1-acyl-sn-glycerol-3-phosphate acyltransferase epsilon OS=Homo sapiens OX=9606 GN=AGPAT5 PE=1 SV=3	High	0.002	4.912	3	1	2	1	364	42	9.1	6.02
Q92598	Heat shock protein 105 kDa OS=Homo sapiens OX=9606 GN=HSPH1 PE=1 SV=1	High	0.002	4.908	5	3	3	3	858	96.8	5.39	6.73
Q969Y2	tRNA modification GTPase GTPBP3, mitochondrial OS=Homo sapiens OX=9606 GN=GTPBP3 PE=1 SV=2	High	0.002	4.906	4	2	2	2	492	52	6.48	0
Q5T8I3	EEIG family member 2 OS=Homo sapiens OX=9606 GN=EEIG2 PE=1 SV=2	High	0.002	4.891	8	2	3	2	360	39.3	7.02	6.97
Q9UER7	Death domain-associated protein 6 OS=Homo sapiens OX=9606 GN=DAXX PE=1 SV=2	High	0.002	4.882	6	2	2	2	740	81.3	4.87	4.9
Q9Y3Z3	Deoxynucleoside triphosphate triphosphohydrolase SAMHD1 OS=Homo sapiens OX=9606 GN=SAMHD1 PE=1 SV=2	High	0.002	4.881	4	2	2	2	626	72.2	7.14	4.45
Q9BQB6	Vitamin K epoxide reductase complex subunit 1 OS=Homo sapiens OX=9606 GN=VKORC1 PE=1 SV=1	High	0.002	4.868	8	1	2	1	163	18.2	9.36	5.09
Q06330	Recombining binding protein suppressor of hairless OS=Homo sapiens OX=9606 GN=RBPJ PE=1 SV=3	High	0.002	4.864	4	2	2	2	500	55.6	7.18	4.03
Q96EY8	Corrinoid adenosyltransferase MMAB OS=Homo sapiens OX=9606 GN=MMAB PE=1 SV=1	High	0.002	4.861	10	2	2	2	250	27.4	8.6	2.38
Q9P0U3	Sentrin-specific protease 1 OS=Homo sapiens OX=9606 GN=SENP1 PE=1 SV=2	High	0.002	4.859	3	2	2	2	644	73.4	8.47	1.71
Q96N64	PWWP domain-containing protein 2A OS=Homo sapiens OX=9606 GN=PWWP2A PE=1 SV=2	High	0.002	4.851	4	2	2	2	755	81.9	9	4.76
P46736	Lys-63-specific deubiquitinase BRCC36 OS=Homo sapiens OX=9606 GN=BRCC3 PE=1 SV=2	High	0.002	4.846	10	3	4	3	316	36	5.92	8.15
Q9HCK8	Chromodomain-helicase-DNA-binding protein 8 OS=Homo sapiens OX=9606 GN=CHD8 PE=1 SV=5	High	0.002	4.838	1	3	3	1	2581	290.3	6.47	1.91
Q14202	Zinc finger MYM-type protein 3 OS=Homo sapiens OX=9606 GN=ZMYM3 PE=1 SV=2	High	0.002	4.837	3	3	3	2	1370	152.3	6.35	4.46
Q7L523	Ras-related GTP-binding protein A OS=Homo sapiens OX=9606 GN=RRAGA PE=1 SV=1	High	0.002	4.83	11	3	3	3	313	36.5	7.72	1.62
O75718	Cartilage-associated protein OS=Homo sapiens OX=9606 GN=CRTAP PE=1 SV=1	High	0.002	4.815	6	3	3	3	401	46.5	5.73	1.73
Q9Y679	Lipid droplet-regulating VLDL assembly factor AUP1 OS=Homo sapiens OX=9606 GN=AUP1 PE=1 SV=2	High	0.002	4.801	10	2	2	2	410	45.8	8.65	4.06
Q8N3C0	Activating signal cointegrator 1 complex subunit 3 OS=Homo sapiens OX=9606 GN=ASCC3 PE=1 SV=3	High	0.002	4.796	1	2	2	2	2202	251.3	7.09	0
Q16514	Transcription initiation factor TFIID subunit 12 OS=Homo sapiens OX=9606 GN=TAF12 PE=1 SV=1	High	0.002	4.793	20	3	3	3	161	17.9	7.99	3.31
P49005	DNA polymerase delta subunit 2 OS=Homo sapiens OX=9606 GN=POLD2 PE=1 SV=1	High	0.002	4.788	6	2	2	2	469	51.3	5.58	3.99
Q9NZJ7	Mitochondrial carrier homolog 1 OS=Homo sapiens OX=9606 GN=MTCH1 PE=1 SV=1	High	0.002	4.785	3	1	3	1	389	41.5	9.32	1.65
P01023	Alpha-2-macroglobulin OS=Homo sapiens OX=9606 GN=A2M PE=1 SV=3	High	0.002	4.772	2	3	3	3	1474	163.2	6.46	5.14
Q96DG6	Carboxymethylenebutenolidase homolog OS=Homo sapiens OX=9606 GN=CMBL PE=1 SV=1	High	0.002	4.771	18	3	3	3	245	28	7.18	2.36
Q9Y2H6	Fibronectin type-III domain-containing protein 3A OS=Homo sapiens OX=9606 GN=FNDC3A PE=1 SV=4	High	0.002	4.768	2	2	2	2	1198	131.8	6.71	4.82
P62633	CCHC-type zinc finger nucleic acid binding protein OS=Homo sapiens OX=9606 GN=CNBP PE=1 SV=1	High	0.002	4.759	18	3	5	3	177	19.5	7.71	5.96
O60841	Eukaryotic translation initiation factor 5B OS=Homo sapiens OX=9606 GN=EIF5B PE=1 SV=4	High	0.002	4.743	4	2	3	2	1220	138.7	5.49	5.68
Q9NYV4	Cyclin-dependent kinase 12 OS=Homo sapiens OX=9606 GN=CDK12 PE=1 SV=2	High	0.002	4.742	2	2	2	1	1490	164.1	9.44	2.16
Q15070	Mitochondrial inner membrane protein OXA1L OS=Homo sapiens OX=9606 GN=OXA1L PE=1 SV=4	High	0.002	4.741	5	2	3	2	435	48.5	9.45	5.8
Q9NV31	U3 small nucleolar ribonucleoprotein protein IMP3 OS=Homo sapiens OX=9606 GN=IMP3 PE=1 SV=1	High	0.002	4.739	15	2	5	2	184	21.8	9.5	5.69
Q96N66	Lysophospholipid acyltransferase 7 OS=Homo sapiens OX=9606 GN=MBOAT7 PE=1 SV=2	High	0.002	4.738	5	2	3	2	472	52.7	8.97	4.46
P24468	COUP transcription factor 2 OS=Homo sapiens OX=9606 GN=NR2F2 PE=1 SV=1	High	0.002	4.728	8	3	3	1	414	45.5	8.28	5.72
Q9NRG9	Aladin OS=Homo sapiens OX=9606 GN=AAAS PE=1 SV=1	High	0.002	4.722	4	2	2	2	546	59.5	7.5	4.81
Q96AY3	Peptidyl-prolyl cis-trans isomerase FKBP10 OS=Homo sapiens OX=9606 GN=FKBP10 PE=1 SV=1	High	0.002	4.718	3	2	3	2	582	64.2	5.62	1.77
Q92688	Acidic leucine-rich nuclear phosphoprotein 32 family member B OS=Homo sapiens OX=9606 GN=ANP32B PE=1 SV=1	High	0.002	4.711	6	2	3	2	251	28.8	4.06	2.63
Q08378	Golgin subfamily A member 3 OS=Homo sapiens OX=9606 GN=GOLGA3 PE=1 SV=2	High	0.002	4.709	2	2	2	2	1498	167.3	5.44	2.12
Q8NBU5	Outer mitochondrial transmembrane helix translocase OS=Homo sapiens OX=9606 GN=ATAD1 PE=1 SV=1	High	0.002	4.701	10	3	3	3	361	40.7	6.9	4.66
Q8WY36	HMG box transcription factor BBX OS=Homo sapiens OX=9606 GN=BBX PE=1 SV=1	High	0.002	4.697	4	2	3	2	941	105.1	8.79	4.39
Q01130	Serine/arginine-rich splicing factor 2 OS=Homo sapiens OX=9606 GN=SRSF2 PE=1 SV=4	High	0.002	4.694	14	2	3	2	221	25.5	11.85	4.18
Q9BSF4	Mitochondrial import inner membrane translocase subunit Tim29 OS=Homo sapiens OX=9606 GN=TIMM29 PE=1 SV=2	High	0.002	4.689	16	3	3	3	260	29.2	8.09	6.1
Q9HC36	rRNA methyltransferase 3, mitochondrial OS=Homo sapiens OX=9606 GN=MRM3 PE=1 SV=2	High	0.002	4.662	6	3	4	3	420	47	8.73	2.05
Q9H147	Deoxynucleotidyltransferase terminal-interacting protein 1 OS=Homo sapiens OX=9606 GN=DNTTIP1 PE=1 SV=2	High	0.002	4.657	7	2	2	2	329	37	8.97	3.17
Q14676	Mediator of DNA damage checkpoint protein 1 OS=Homo sapiens OX=9606 GN=MDC1 PE=1 SV=3	High	0.002	4.635	1	3	4	3	2089	226.5	5.47	2.16
O75376	Nuclear receptor corepressor 1 OS=Homo sapiens OX=9606 GN=NCOR1 PE=1 SV=2	High	0.002	4.624	1	3	3	3	2440	270	7.11	4.73
O43795	Unconventional myosin-Ib OS=Homo sapiens OX=9606 GN=MYO1B PE=1 SV=3	High	0.002	4.61	3	2	2	2	1136	131.9	9.38	3.13
Q6IS14	Eukaryotic translation initiation factor 5A-1-like OS=Homo sapiens OX=9606 GN=EIF5AL1 PE=2 SV=2	High	0.002	4.607	22	2	4	2	154	16.8	5	5.67
O15173	Membrane-associated progesterone receptor component 2 OS=Homo sapiens OX=9606 GN=PGRMC2 PE=1 SV=1	High	0.002	4.599	12	2	2	2	223	23.8	4.88	3.85
Q13049	E3 ubiquitin-protein ligase TRIM32 OS=Homo sapiens OX=9606 GN=TRIM32 PE=1 SV=2	High	0.002	4.595	4	2	2	2	653	71.9	6.98	2.06
P48681	Nestin OS=Homo sapiens OX=9606 GN=NES PE=1 SV=2	High	0.002	4.593	1	2	2	2	1621	177.3	4.36	2.65
O00203	AP-3 complex subunit beta-1 OS=Homo sapiens OX=9606 GN=AP3B1 PE=1 SV=3	High	0.002	4.59	3	3	3	3	1094	121.2	6.04	0
Q8TDX7	Serine/threonine-protein kinase Nek7 OS=Homo sapiens OX=9606 GN=NEK7 PE=1 SV=1	High	0.002	4.584	15	3	3	3	302	34.5	8.25	5.32
Q96RL1	BRCA1-A complex subunit RAP80 OS=Homo sapiens OX=9606 GN=UIMC1 PE=1 SV=2	High	0.002	4.571	5	2	2	2	719	79.7	5.45	0
P21796	Voltage-dependent anion-selective channel protein 1 OS=Homo sapiens OX=9606 GN=VDAC1 PE=1 SV=2	High	0.002	4.57	15	3	3	3	283	30.8	8.54	2.34
O60831	PRA1 family protein 2 OS=Homo sapiens OX=9606 GN=PRAF2 PE=1 SV=1	High	0.002	4.565	6	1	1	1	178	19.2	9.19	2.48
Q14694	Ubiquitin carboxyl-terminal hydrolase 10 OS=Homo sapiens OX=9606 GN=USP10 PE=1 SV=2	High	0.002	4.554	3	2	2	2	798	87.1	5.31	5.3
Q96EL2	Small ribosomal subunit protein uS3m OS=Homo sapiens OX=9606 GN=MRPS24 PE=1 SV=1	High	0.002	4.552	25	2	2	2	167	19	9.38	5.92
Q13188	Serine/threonine-protein kinase 3 OS=Homo sapiens OX=9606 GN=STK3 PE=1 SV=2	High	0.002	4.545	4	2	2	2	491	56.3	5.24	3.8
Q13098	COP9 signalosome complex subunit 1 OS=Homo sapiens OX=9606 GN=GPS1 PE=1 SV=4	High	0.002	4.542	9	3	3	3	491	55.5	6.74	3.92
Q9BWE0	Replication initiator 1 OS=Homo sapiens OX=9606 GN=REPIN1 PE=1 SV=1	High	0.002	4.526	3	1	1	1	567	63.5	9.98	0
Q96PU8	KH domain-containing RNA-binding protein QKI OS=Homo sapiens OX=9606 GN=QKI PE=1 SV=1	High	0.002	4.523	10	3	3	3	341	37.6	8.56	7.54
P24941	Cyclin-dependent kinase 2 OS=Homo sapiens OX=9606 GN=CDK2 PE=1 SV=2	High	0.002	4.511	7	2	2	1	298	33.9	8.68	2.16
Q9H6S0	3'-5' RNA helicase YTHDC2 OS=Homo sapiens OX=9606 GN=YTHDC2 PE=1 SV=2	High	0.002	4.507	2	3	3	3	1430	160.1	8.4	3.62
P00533	Epidermal growth factor receptor OS=Homo sapiens OX=9606 GN=EGFR PE=1 SV=2	High	0.002	4.5	2	3	3	3	1210	134.2	6.68	3.88
Q8IXM2	Chromatin complexes subunit BAP18 OS=Homo sapiens OX=9606 GN=BAP18 PE=1 SV=1	High	0.002	4.487	26	2	2	2	172	17.9	7.33	0
P78346	Ribonuclease P protein subunit p30 OS=Homo sapiens OX=9606 GN=RPP30 PE=1 SV=1	High	0.002	4.463	4	1	3	1	268	29.3	8.91	4.96
P35658	Nuclear pore complex protein Nup214 OS=Homo sapiens OX=9606 GN=NUP214 PE=1 SV=2	High	0.002	4.461	2	2	2	2	2090	213.5	7.47	2.03
Q86YZ3	Hornerin OS=Homo sapiens OX=9606 GN=HRNR PE=1 SV=2	High	0.002	4.457	5	3	5	3	2850	282.2	10.04	0
P31153	S-adenosylmethionine synthase isoform type-2 OS=Homo sapiens OX=9606 GN=MAT2A PE=1 SV=1	High	0.002	4.448	7	2	2	2	395	43.6	6.48	4.13
Q8N5W9	Refilin-B OS=Homo sapiens OX=9606 GN=RFLNB PE=1 SV=1	High	0.002	4.434	26	3	5	3	214	22.9	5.44	2.72
Q9BVV7	Mitochondrial import inner membrane translocase subunit Tim21 OS=Homo sapiens OX=9606 GN=TIMM21 PE=1 SV=1	High	0.002	4.429	5	2	2	2	248	28.2	9.7	2.72
P00338	L-lactate dehydrogenase A chain OS=Homo sapiens OX=9606 GN=LDHA PE=1 SV=2	High	0.002	4.425	12	3	5	2	332	36.7	8.27	6.6
Q6ZRS2	Helicase SRCAP OS=Homo sapiens OX=9606 GN=SRCAP PE=1 SV=3	High	0.002	4.413	1	2	2	2	3230	343.3	5.96	1.61
Q9H116	GDNF-inducible zinc finger protein 1 OS=Homo sapiens OX=9606 GN=GZF1 PE=1 SV=1	High	0.002	4.4	3	2	2	2	711	80.4	7.87	1.63
Q14129	Protein DGCR6 OS=Homo sapiens OX=9606 GN=DGCR6 PE=1 SV=3	High	0.002	4.389	10	2	2	1	220	25	7.5	3.51
P35226	Polycomb complex protein BMI-1 OS=Homo sapiens OX=9606 GN=BMI1 PE=1 SV=2	High	0.002	4.375	3	1	2	1	326	36.9	8.63	2.94
Q8TD26	Chromodomain-helicase-DNA-binding protein 6 OS=Homo sapiens OX=9606 GN=CHD6 PE=1 SV=4	High	0.002	4.358	2	3	3	1	2715	305.2	6.27	1.91
O94826	Mitochondrial import receptor subunit TOM70 OS=Homo sapiens OX=9606 GN=TOMM70 PE=1 SV=1	High	0.002	4.356	3	2	5	2	608	67.4	7.12	6.62
Q7L3T8	Probable proline--tRNA ligase, mitochondrial OS=Homo sapiens OX=9606 GN=PARS2 PE=1 SV=1	High	0.002	4.353	3	1	2	1	475	53.2	8.1	5.03
Q9Y2L1	Exosome complex exonuclease RRP44 OS=Homo sapiens OX=9606 GN=DIS3 PE=1 SV=2	High	0.002	4.341	1	1	2	1	958	108.9	7.14	5.6
O00712	Nuclear factor 1 B-type OS=Homo sapiens OX=9606 GN=NFIB PE=1 SV=2	High	0.002	4.335	8	3	4	1	420	47.4	8.87	2.01
Q9H967	WD repeat-containing protein 76 OS=Homo sapiens OX=9606 GN=WDR76 PE=1 SV=2	High	0.002	4.335	4	2	3	2	626	69.7	9.25	3.3
Q9NXW2	DnaJ homolog subfamily B member 12 OS=Homo sapiens OX=9606 GN=DNAJB12 PE=1 SV=5	High	0.002	4.316	5	2	2	2	375	41.8	8.69	0
Q9NQT4	Exosome complex component RRP46 OS=Homo sapiens OX=9606 GN=EXOSC5 PE=1 SV=1	High	0.002	4.315	5	1	2	1	235	25.2	7.59	5.36
Q9UNL4	Inhibitor of growth protein 4 OS=Homo sapiens OX=9606 GN=ING4 PE=1 SV=1	High	0.002	4.307	11	3	3	3	249	28.5	7.62	4.41
P61313	Large ribosomal subunit protein eL15 OS=Homo sapiens OX=9606 GN=RPL15 PE=1 SV=2	High	0.002	4.297	14	3	6	3	204	24.1	11.62	1.73
P30837	Aldehyde dehydrogenase X, mitochondrial OS=Homo sapiens OX=9606 GN=ALDH1B1 PE=1 SV=4	High	0.002	4.296	2	1	1	1	517	57.2	6.99	2.96
Q9H1A3	Protein-L-histidine N-pros-methyltransferase OS=Homo sapiens OX=9606 GN=METTL9 PE=1 SV=1	High	0.002	4.295	7	2	2	2	318	36.5	7.36	3.03
Q9UKS6	Protein kinase C and casein kinase substrate in neurons protein 3 OS=Homo sapiens OX=9606 GN=PACSIN3 PE=1 SV=2	High	0.002	4.294	4	1	1	1	424	48.5	6.18	2.32
Q8WVN8	Ubiquitin-conjugating enzyme E2 Q2 OS=Homo sapiens OX=9606 GN=UBE2Q2 PE=1 SV=1	High	0.002	4.291	6	1	4	1	375	42.8	4.96	8.21
Q9NVF7	F-box only protein 28 OS=Homo sapiens OX=9606 GN=FBXO28 PE=1 SV=1	High	0.002	4.286	12	2	2	2	368	41.1	9.55	1.83
Q15165	Serum paraoxonase/arylesterase 2 OS=Homo sapiens OX=9606 GN=PON2 PE=1 SV=4	High	0.002	4.28	5	1	6	1	354	39.4	5.6	7.83
Q15437	Protein transport protein Sec23B OS=Homo sapiens OX=9606 GN=SEC23B PE=1 SV=2	High	0.002	4.272	6	3	3	2	767	86.4	6.89	3.75
Q9UH99	SUN domain-containing protein 2 OS=Homo sapiens OX=9606 GN=SUN2 PE=1 SV=3	High	0.002	4.269	5	2	3	2	717	80.3	6.73	3.01
P17480	Nucleolar transcription factor 1 OS=Homo sapiens OX=9606 GN=UBTF PE=1 SV=1	High	0.002	4.268	4	3	3	3	764	89.4	5.81	0
Q9UHF1	Epidermal growth factor-like protein 7 OS=Homo sapiens OX=9606 GN=EGFL7 PE=1 SV=3	High	0.002	4.265	5	1	2	1	273	29.6	8.16	5.92
Q9BTZ2	Dehydrogenase/reductase SDR family member 4 OS=Homo sapiens OX=9606 GN=DHRS4 PE=1 SV=3	High	0.002	4.254	8	2	2	2	278	29.5	8.56	1.96
P04004	Vitronectin OS=Homo sapiens OX=9606 GN=VTN PE=1 SV=1	High	0.002	4.244	3	1	2	1	478	54.3	5.8	5.06
Q9Y281	Cofilin-2 OS=Homo sapiens OX=9606 GN=CFL2 PE=1 SV=1	High	0.002	4.24	22	3	3	1	166	18.7	7.88	2.14
Q9H204	Mediator of RNA polymerase II transcription subunit 28 OS=Homo sapiens OX=9606 GN=MED28 PE=1 SV=1	High	0.002	4.239	26	3	4	3	178	19.5	5.58	0
Q96MG7	Non-structural maintenance of chromosomes element 3 homolog OS=Homo sapiens OX=9606 GN=NSMCE3 PE=1 SV=1	High	0.002	4.222	14	2	2	2	304	34.3	9.28	4.71
P49458	Signal recognition particle 9 kDa protein OS=Homo sapiens OX=9606 GN=SRP9 PE=1 SV=2	High	0.002	4.222	30	2	3	2	86	10.1	7.97	4.42
O14925	Mitochondrial import inner membrane translocase subunit Tim23 OS=Homo sapiens OX=9606 GN=TIMM23 PE=1 SV=1	High	0.002	4.205	14	2	5	2	209	21.9	8.6	5.1
P61006	Ras-related protein Rab-8A OS=Homo sapiens OX=9606 GN=RAB8A PE=1 SV=1	High	0.002	4.188	7	1	2	1	207	23.7	9.07	5.23
Q5C9Z4	Nucleolar MIF4G domain-containing protein 1 OS=Homo sapiens OX=9606 GN=NOM1 PE=1 SV=1	High	0.002	4.187	2	1	1	1	860	96.2	8.1	2.01
P67870	Casein kinase II subunit beta OS=Homo sapiens OX=9606 GN=CSNK2B PE=1 SV=1	High	0.002	4.187	13	2	2	2	215	24.9	5.55	4.11
O94901	SUN domain-containing protein 1 OS=Homo sapiens OX=9606 GN=SUN1 PE=1 SV=4	High	0.002	4.183	2	1	1	1	785	87.1	6.93	2.18
Q02447	Transcription factor Sp3 OS=Homo sapiens OX=9606 GN=SP3 PE=1 SV=3	High	0.002	4.178	2	1	3	1	781	81.9	5.26	2.73
O15230	Laminin subunit alpha-5 OS=Homo sapiens OX=9606 GN=LAMA5 PE=1 SV=8	High	0.002	4.17	0	1	1	1	3695	399.5	7.02	2.69
P02792	Ferritin light chain OS=Homo sapiens OX=9606 GN=FTL PE=1 SV=2	High	0.002	4.152	18	2	4	2	175	20	5.78	4.17
O75880	Protein SCO1 homolog, mitochondrial OS=Homo sapiens OX=9606 GN=SCO1 PE=1 SV=1	High	0.003	4.144	17	3	3	3	301	33.8	8.88	0
Q5TGY3	Transcription factor Gibbin OS=Homo sapiens OX=9606 GN=AHDC1 PE=1 SV=1	High	0.003	4.138	1	1	1	1	1603	168.2	9.04	2.96
Q9P2K3	REST corepressor 3 OS=Homo sapiens OX=9606 GN=RCOR3 PE=1 SV=2	High	0.003	4.137	6	2	2	2	495	55.5	8.27	2.05
P07741	Adenine phosphoribosyltransferase OS=Homo sapiens OX=9606 GN=APRT PE=1 SV=2	High	0.003	4.135	14	2	4	2	180	19.6	6.02	7.5
A5YKK6	CCR4-NOT transcription complex subunit 1 OS=Homo sapiens OX=9606 GN=CNOT1 PE=1 SV=2	High	0.003	4.132	0	1	2	1	2376	266.8	7.11	4.09
Q8WYH8	Inhibitor of growth protein 5 OS=Homo sapiens OX=9606 GN=ING5 PE=1 SV=1	High	0.003	4.118	12	2	2	2	240	27.7	7.61	2.08
P82914	Small ribosomal subunit protein uS15m OS=Homo sapiens OX=9606 GN=MRPS15 PE=1 SV=1	High	0.003	4.112	7	2	3	2	257	29.8	10.48	4.18
Q12769	Nuclear pore complex protein Nup160 OS=Homo sapiens OX=9606 GN=NUP160 PE=1 SV=3	High	0.003	4.097	1	1	1	1	1436	162	5.5	2.76
Q8IV48	3'-5' exoribonuclease 1 OS=Homo sapiens OX=9606 GN=ERI1 PE=1 SV=3	High	0.003	4.096	5	2	2	2	349	40	6.7	3.76
Q9NRC1	Suppressor of tumorigenicity 7 protein OS=Homo sapiens OX=9606 GN=ST7 PE=1 SV=1	High	0.003	4.095	2	1	1	1	585	67.1	7.24	2.89
P30048	Thioredoxin-dependent peroxide reductase, mitochondrial OS=Homo sapiens OX=9606 GN=PRDX3 PE=1 SV=3	High	0.003	4.094	7	2	2	2	256	27.7	7.78	2.62
Q27J81	Inverted formin-2 OS=Homo sapiens OX=9606 GN=INF2 PE=1 SV=2	High	0.003	4.086	1	1	1	1	1249	135.5	5.38	1.97
Q96T76	MMS19 nucleotide excision repair protein homolog OS=Homo sapiens OX=9606 GN=MMS19 PE=1 SV=2	High	0.003	4.083	1	1	1	1	1030	113.2	6.35	1.78
O75964	ATP synthase subunit g, mitochondrial OS=Homo sapiens OX=9606 GN=ATP5MG PE=1 SV=3	High	0.003	4.077	25	2	2	2	103	11.4	9.64	2.05
O43663	Protein regulator of cytokinesis 1 OS=Homo sapiens OX=9606 GN=PRC1 PE=1 SV=2	High	0.003	4.062	4	3	3	2	620	71.6	6.68	3.86
Q12959	Disks large homolog 1 OS=Homo sapiens OX=9606 GN=DLG1 PE=1 SV=2	High	0.003	4.061	1	1	1	1	904	100.4	5.76	2.37
Q5UIP0	Telomere-associated protein RIF1 OS=Homo sapiens OX=9606 GN=RIF1 PE=1 SV=2	High	0.003	4.058	1	3	3	3	2472	274.3	5.52	4.05
Q92785	Zinc finger protein ubi-d4 OS=Homo sapiens OX=9606 GN=DPF2 PE=1 SV=2	High	0.003	4.045	7	2	3	2	391	44.1	6.33	2.06
Q9NYC9	Dynein axonemal heavy chain 9 OS=Homo sapiens OX=9606 GN=DNAH9 PE=1 SV=3	High	0.003	4.042	1	4	4	4	4486	511.6	5.91	1.85
O95870	Phosphatidylserine lipase ABHD16A OS=Homo sapiens OX=9606 GN=ABHD16A PE=1 SV=3	High	0.003	4.041	5	3	3	3	558	63.2	8.13	0
Q8N556	Actin filament-associated protein 1 OS=Homo sapiens OX=9606 GN=AFAP1 PE=1 SV=2	High	0.003	4.029	4	3	3	3	730	80.7	8.68	2.03
O43824	Putative GTP-binding protein 6 OS=Homo sapiens OX=9606 GN=GTPBP6 PE=1 SV=4	High	0.003	4.021	3	2	2	2	516	56.9	9.42	1.87
Q9UMR2	ATP-dependent RNA helicase DDX19B OS=Homo sapiens OX=9606 GN=DDX19B PE=1 SV=1	High	0.003	4.008	7	2	3	2	479	53.9	6.3	6.75
P35573	Glycogen debranching enzyme OS=Homo sapiens OX=9606 GN=AGL PE=1 SV=3	High	0.003	4.007	2	2	2	2	1532	174.7	6.76	4.32
Q14344	Guanine nucleotide-binding protein subunit alpha-13 OS=Homo sapiens OX=9606 GN=GNA13 PE=1 SV=2	High	0.003	4	8	3	4	2	377	44	8	3.38
Q3V6T2	Girdin OS=Homo sapiens OX=9606 GN=CCDC88A PE=1 SV=2	High	0.003	3.994	2	3	3	3	1871	215.9	6.21	4.18
Q9UPQ9	Trinucleotide repeat-containing gene 6B protein OS=Homo sapiens OX=9606 GN=TNRC6B PE=1 SV=4	High	0.003	3.991	1	2	2	2	1833	193.9	6.76	2.23
Q9H0U3	Magnesium transporter protein 1 OS=Homo sapiens OX=9606 GN=MAGT1 PE=1 SV=1	High	0.003	3.989	6	2	2	2	335	38	9.63	5.17
Q8N357	Solute carrier family 35 member F6 OS=Homo sapiens OX=9606 GN=SLC35F6 PE=1 SV=1	High	0.003	3.967	3	1	1	1	371	40.2	6.93	2.59
Q9H8G2	Caspase activity and apoptosis inhibitor 1 OS=Homo sapiens OX=9606 GN=CAAP1 PE=1 SV=2	High	0.003	3.957	4	1	1	1	361	38.3	4.72	2.05
Q9Y291	Small ribosomal subunit protein mS33 OS=Homo sapiens OX=9606 GN=MRPS33 PE=1 SV=1	High	0.003	3.934	18	2	3	2	106	12.6	10.11	3.55
Q5JVF3	PCI domain-containing protein 2 OS=Homo sapiens OX=9606 GN=PCID2 PE=1 SV=2	High	0.003	3.924	7	2	2	2	399	46	8.53	2.57
Q709F0	Acyl-CoA dehydrogenase family member 11 OS=Homo sapiens OX=9606 GN=ACAD11 PE=1 SV=3	High	0.003	3.898	2	1	1	1	780	87.2	8.02	2.39
Q14444	Caprin-1 OS=Homo sapiens OX=9606 GN=CAPRIN1 PE=1 SV=2	High	0.003	3.894	2	1	1	1	709	78.3	5.25	2.63
P33240	Cleavage stimulation factor subunit 2 OS=Homo sapiens OX=9606 GN=CSTF2 PE=1 SV=1	High	0.003	3.871	4	2	3	2	577	60.9	6.83	5.82
Q9BVG8	Kinesin-like protein KIFC3 OS=Homo sapiens OX=9606 GN=KIFC3 PE=1 SV=4	High	0.003	3.866	2	1	1	1	833	92.7	7.69	2.46
O96020	G1/S-specific cyclin-E2 OS=Homo sapiens OX=9606 GN=CCNE2 PE=1 SV=1	High	0.003	3.865	8	2	3	2	404	46.7	7.83	5.4
Q9UPN7	Serine/threonine-protein phosphatase 6 regulatory subunit 1 OS=Homo sapiens OX=9606 GN=PPP6R1 PE=1 SV=5	High	0.004	3.861	2	1	1	1	881	96.7	4.55	3.21
Q96SL8	Flt3-interacting zinc finger protein 1 OS=Homo sapiens OX=9606 GN=FIZ1 PE=1 SV=2	High	0.004	3.86	2	1	1	1	496	52	8.19	2.22
Q8N5N7	Large ribosomal subunit protein mL50 OS=Homo sapiens OX=9606 GN=MRPL50 PE=1 SV=2	High	0.004	3.86	20	2	3	2	158	18.3	7.88	5.62
Q6IAN0	Dehydrogenase/reductase SDR family member 7B OS=Homo sapiens OX=9606 GN=DHRS7B PE=1 SV=2	High	0.004	3.851	4	1	1	1	325	35.1	9.55	2.44
P15056	Serine/threonine-protein kinase B-raf OS=Homo sapiens OX=9606 GN=BRAF PE=1 SV=4	High	0.004	3.838	2	2	2	2	766	84.4	7.53	2.41
O75943	Cell cycle checkpoint protein RAD17 OS=Homo sapiens OX=9606 GN=RAD17 PE=1 SV=2	High	0.004	3.837	3	2	2	2	681	77	7.06	0
P61011	Signal recognition particle subunit SRP54 OS=Homo sapiens OX=9606 GN=SRP54 PE=1 SV=1	High	0.004	3.833	9	3	3	3	504	55.7	8.75	6.64
Q9H2W6	Large ribosomal subunit protein mL46 OS=Homo sapiens OX=9606 GN=MRPL46 PE=1 SV=1	High	0.004	3.803	10	2	3	2	279	31.7	7.05	0
P48634	Protein PRRC2A OS=Homo sapiens OX=9606 GN=PRRC2A PE=1 SV=3	High	0.004	3.793	3	2	2	2	2157	228.7	9.45	2.59
Q9HAF1	Chromatin modification-related protein MEAF6 OS=Homo sapiens OX=9606 GN=MEAF6 PE=1 SV=1	High	0.004	3.789	12	1	1	1	191	21.6	9.32	2.11
O95619	YEATS domain-containing protein 4 OS=Homo sapiens OX=9606 GN=YEATS4 PE=1 SV=1	High	0.004	3.784	11	2	2	2	227	26.5	8.41	4.38
Q96JJ3	Engulfment and cell motility protein 2 OS=Homo sapiens OX=9606 GN=ELMO2 PE=1 SV=2	High	0.004	3.775	4	2	2	2	720	82.6	5.9	1.88
Q92506	(3R)-3-hydroxyacyl-CoA dehydrogenase OS=Homo sapiens OX=9606 GN=HSD17B8 PE=1 SV=2	High	0.004	3.77	11	2	2	2	261	27	6.54	1.99
Q7Z6M4	Transcription termination factor 4, mitochondrial OS=Homo sapiens OX=9606 GN=MTERF4 PE=1 SV=3	High	0.004	3.764	9	2	2	2	381	43.9	4.82	2.7
Q9UK59	Lariat debranching enzyme OS=Homo sapiens OX=9606 GN=DBR1 PE=1 SV=2	High	0.004	3.756	6	2	3	2	544	61.5	5.47	3.64
Q9UBU8	Mortality factor 4-like protein 1 OS=Homo sapiens OX=9606 GN=MORF4L1 PE=1 SV=2	High	0.004	3.755	6	2	2	2	362	41.4	9.28	2.01
P31150	Rab GDP dissociation inhibitor alpha OS=Homo sapiens OX=9606 GN=GDI1 PE=1 SV=2	High	0.004	3.75	9	2	2	1	447	50.6	5.14	2.82
P10589	COUP transcription factor 1 OS=Homo sapiens OX=9606 GN=NR2F1 PE=1 SV=1	High	0.004	3.739	10	3	4	1	423	46.1	8.25	9.14
P11166	Solute carrier family 2, facilitated glucose transporter member 1 OS=Homo sapiens OX=9606 GN=SLC2A1 PE=1 SV=2	High	0.004	3.737	2	1	2	1	492	54	8.72	1.99
Q9Y6V7	Probable ATP-dependent RNA helicase DDX49 OS=Homo sapiens OX=9606 GN=DDX49 PE=1 SV=1	High	0.004	3.735	4	2	2	2	483	54.2	9.06	2.19
Q96RQ1	Endoplasmic reticulum-Golgi intermediate compartment protein 2 OS=Homo sapiens OX=9606 GN=ERGIC2 PE=1 SV=2	High	0.004	3.724	6	2	2	2	377	42.5	6.77	0
P17535	Transcription factor JunD OS=Homo sapiens OX=9606 GN=JUND PE=1 SV=3	High	0.004	3.723	8	2	3	2	347	35.2	7.37	3.71
Q8IYH5	ZZ-type zinc finger-containing protein 3 OS=Homo sapiens OX=9606 GN=ZZZ3 PE=1 SV=1	High	0.004	3.716	3	2	2	2	903	102	5.69	2.23
Q9H6W3	Ribosomal oxygenase 1 OS=Homo sapiens OX=9606 GN=RIOX1 PE=1 SV=2	High	0.004	3.714	2	1	1	1	641	71	6.46	2.75
Q5SWX8	Protein odr-4 homolog OS=Homo sapiens OX=9606 GN=ODR4 PE=1 SV=1	High	0.004	3.704	11	3	3	3	454	51.1	5.92	0
Q14766	Latent-transforming growth factor beta-binding protein 1 OS=Homo sapiens OX=9606 GN=LTBP1 PE=1 SV=4	High	0.004	3.704	1	1	1	1	1721	186.7	5.96	2.48
P62820	Ras-related protein Rab-1A OS=Homo sapiens OX=9606 GN=RAB1A PE=1 SV=3	High	0.004	3.703	14	2	2	2	205	22.7	6.21	1.82
P54278	Mismatch repair endonuclease PMS2 OS=Homo sapiens OX=9606 GN=PMS2 PE=1 SV=2	High	0.004	3.698	3	2	2	2	862	95.7	6.86	0
Q5VWG9	Transcription initiation factor TFIID subunit 3 OS=Homo sapiens OX=9606 GN=TAF3 PE=1 SV=1	High	0.004	3.69	3	3	3	3	929	103.5	9.06	2.05
Q12962	Transcription initiation factor TFIID subunit 10 OS=Homo sapiens OX=9606 GN=TAF10 PE=1 SV=1	High	0.004	3.687	11	1	1	1	218	21.7	6.57	2.01
Q96GD4	Aurora kinase B OS=Homo sapiens OX=9606 GN=AURKB PE=1 SV=3	High	0.004	3.684	8	2	3	2	344	39.3	9.29	2.25
Q9H0B6	Kinesin light chain 2 OS=Homo sapiens OX=9606 GN=KLC2 PE=1 SV=1	High	0.004	3.683	4	2	2	2	622	68.9	7.15	1.85
P84085	ADP-ribosylation factor 5 OS=Homo sapiens OX=9606 GN=ARF5 PE=1 SV=2	High	0.004	3.682	12	2	3	1	180	20.5	6.79	2.08
P55786	Puromycin-sensitive aminopeptidase OS=Homo sapiens OX=9606 GN=NPEPPS PE=1 SV=2	High	0.004	3.679	3	2	2	2	919	103.2	5.72	3.62
Q9BSM1	Polycomb group RING finger protein 1 OS=Homo sapiens OX=9606 GN=PCGF1 PE=1 SV=2	High	0.004	3.676	5	1	1	1	259	30.3	8.91	2.39
O75934	Pre-mRNA-splicing factor SPF27 OS=Homo sapiens OX=9606 GN=BCAS2 PE=1 SV=1	High	0.005	3.674	12	2	3	2	225	26.1	5.66	3.79
Q96T23	Remodeling and spacing factor 1 OS=Homo sapiens OX=9606 GN=RSF1 PE=1 SV=2	High	0.005	3.672	1	1	2	1	1441	163.7	5.01	2.91
P54105	Methylosome subunit pICln OS=Homo sapiens OX=9606 GN=CLNS1A PE=1 SV=1	High	0.005	3.665	5	1	1	1	237	26.2	4.11	2.22
Q14192	Four and a half LIM domains protein 2 OS=Homo sapiens OX=9606 GN=FHL2 PE=1 SV=3	High	0.005	3.65	10	2	3	2	279	32.2	7.55	8.51
O75618	Death effector domain-containing protein OS=Homo sapiens OX=9606 GN=DEDD PE=1 SV=1	High	0.005	3.648	4	1	3	1	318	36.8	8.85	2.58
Q9NW81	Distal membrane-arm assembly complex protein 2 OS=Homo sapiens OX=9606 GN=DMAC2 PE=1 SV=3	High	0.005	3.627	9	2	2	2	257	29.2	6.43	1.86
P38606	V-type proton ATPase catalytic subunit A OS=Homo sapiens OX=9606 GN=ATP6V1A PE=1 SV=2	High	0.005	3.627	2	1	1	1	617	68.3	5.52	3.05
Q9HD42	Charged multivesicular body protein 1a OS=Homo sapiens OX=9606 GN=CHMP1A PE=1 SV=1	High	0.005	3.624	9	2	3	2	196	21.7	8.06	1.67
Q6W2J9	BCL-6 corepressor OS=Homo sapiens OX=9606 GN=BCOR PE=1 SV=1	High	0.005	3.618	1	2	2	2	1755	192.1	6.48	2.21
Q99985	Semaphorin-3C OS=Homo sapiens OX=9606 GN=SEMA3C PE=2 SV=2	High	0.005	3.617	3	2	2	2	751	85.2	8.69	4.72
P56182	Ribosomal RNA processing protein 1 homolog A OS=Homo sapiens OX=9606 GN=RRP1 PE=1 SV=1	High	0.005	3.609	2	1	1	1	461	52.8	9.33	0
Q6NTF9	Rhomboid domain-containing protein 2 OS=Homo sapiens OX=9606 GN=RHBDD2 PE=1 SV=2	High	0.005	3.609	7	2	2	2	364	39.2	9.32	0
P22607	Fibroblast growth factor receptor 3 OS=Homo sapiens OX=9606 GN=FGFR3 PE=1 SV=1	High	0.005	3.601	2	2	4	1	806	87.7	5.9	3.7
P46199	Translation initiation factor IF-2, mitochondrial OS=Homo sapiens OX=9606 GN=MTIF2 PE=1 SV=2	High	0.005	3.6	4	2	2	2	727	81.3	7.15	0
Q5PSV4	Breast cancer metastasis-suppressor 1-like protein OS=Homo sapiens OX=9606 GN=BRMS1L PE=1 SV=2	High	0.005	3.594	12	2	2	2	323	37.6	5.15	2.71
Q8NE86	Calcium uniporter protein, mitochondrial OS=Homo sapiens OX=9606 GN=MCU PE=1 SV=1	High	0.005	3.588	6	2	2	2	351	39.8	8.65	0
P51451	Tyrosine-protein kinase Blk OS=Homo sapiens OX=9606 GN=BLK PE=1 SV=3	High	0.005	3.585	6	2	4	1	505	57.7	7.87	6.42
Q9H9L3	Interferon-stimulated 20 kDa exonuclease-like 2 OS=Homo sapiens OX=9606 GN=ISG20L2 PE=1 SV=1	High	0.005	3.585	7	2	2	2	353	39.1	9.94	0
Q9BSJ8	Extended synaptotagmin-1 OS=Homo sapiens OX=9606 GN=ESYT1 PE=1 SV=1	High	0.005	3.582	1	1	2	1	1104	122.8	5.83	4.13
Q9UL63	Muskelin OS=Homo sapiens OX=9606 GN=MKLN1 PE=1 SV=2	High	0.005	3.575	3	2	2	2	735	84.7	6.34	4.03
O75818	Ribonuclease P protein subunit p40 OS=Homo sapiens OX=9606 GN=RPP40 PE=1 SV=3	High	0.005	3.569	9	2	2	2	363	41.8	6.67	4.67
Q96BM1	Ankyrin repeat domain-containing protein 9 OS=Homo sapiens OX=9606 GN=ANKRD9 PE=1 SV=1	High	0.005	3.568	4	1	1	1	317	34.3	9.47	2.87
Q969S9	Ribosome-releasing factor 2, mitochondrial OS=Homo sapiens OX=9606 GN=GFM2 PE=1 SV=1	High	0.005	3.551	1	1	1	1	779	86.5	6.51	2.21
Q14258	E3 ubiquitin/ISG15 ligase TRIM25 OS=Homo sapiens OX=9606 GN=TRIM25 PE=1 SV=2	High	0.005	3.55	3	2	2	2	630	70.9	8.09	4.19
Q4VC05	B-cell CLL/lymphoma 7 protein family member A OS=Homo sapiens OX=9606 GN=BCL7A PE=1 SV=1	High	0.005	3.537	11	2	2	2	210	22.8	5.14	1.62
P07339	Cathepsin D OS=Homo sapiens OX=9606 GN=CTSD PE=1 SV=1	High	0.005	3.534	4	1	2	1	412	44.5	6.54	1.75
Q9BRT6	Protein LLP homolog OS=Homo sapiens OX=9606 GN=LLPH PE=1 SV=1	High	0.005	3.534	12	1	3	1	129	15.2	10.37	8.03
Q8IY81	pre-rRNA 2'-O-ribose RNA methyltransferase FTSJ3 OS=Homo sapiens OX=9606 GN=FTSJ3 PE=1 SV=2	High	0.005	3.526	6	3	3	3	847	96.5	8.4	3.96
P13807	Glycogen [starch] synthase, muscle OS=Homo sapiens OX=9606 GN=GYS1 PE=1 SV=2	High	0.005	3.524	3	2	2	2	737	83.7	6.18	1.89
P51153	Ras-related protein Rab-13 OS=Homo sapiens OX=9606 GN=RAB13 PE=1 SV=1	High	0.005	3.521	9	2	2	1	203	22.8	9.19	0
Q2TAL8	Transcriptional regulator QRICH1 OS=Homo sapiens OX=9606 GN=QRICH1 PE=1 SV=1	High	0.005	3.499	1	1	1	1	776	86.4	5.87	1.99
Q13111	Chromatin assembly factor 1 subunit A OS=Homo sapiens OX=9606 GN=CHAF1A PE=1 SV=3	High	0.005	3.497	1	1	1	1	956	106.8	5.94	3.45
O15031	Plexin-B2 OS=Homo sapiens OX=9606 GN=PLXNB2 PE=1 SV=3	High	0.005	3.493	1	2	2	2	1838	205	6.24	2.61
Q15650	Activating signal cointegrator 1 OS=Homo sapiens OX=9606 GN=TRIP4 PE=1 SV=4	High	0.005	3.492	3	2	2	2	581	66.1	7.85	2
Q8N1N4	Keratin, type II cytoskeletal 78 OS=Homo sapiens OX=9606 GN=KRT78 PE=1 SV=2	High	0.005	3.486	4	2	3	1	520	56.8	6.02	4.53
Q9Y6K5	2'-5'-oligoadenylate synthase 3 OS=Homo sapiens OX=9606 GN=OAS3 PE=1 SV=3	High	0.005	3.483	2	2	2	2	1087	121.1	8.4	3.45
Q96QD8	Sodium-coupled neutral amino acid symporter 2 OS=Homo sapiens OX=9606 GN=SLC38A2 PE=1 SV=2	High	0.005	3.479	4	1	2	1	506	56	8	4.59
Q7RTS7	Keratin, type II cytoskeletal 74 OS=Homo sapiens OX=9606 GN=KRT74 PE=1 SV=2	High	0.005	3.479	6	3	6	1	529	57.8	7.71	3.49
Q15388	Mitochondrial import receptor subunit TOM20 homolog OS=Homo sapiens OX=9606 GN=TOMM20 PE=1 SV=1	High	0.005	3.478	9	1	1	1	145	16.3	8.6	3.1
Q9NZN4	EH domain-containing protein 2 OS=Homo sapiens OX=9606 GN=EHD2 PE=1 SV=2	High	0.005	3.477	2	1	1	1	543	61.1	6.46	3.24
Q8NDH3	Probable aminopeptidase NPEPL1 OS=Homo sapiens OX=9606 GN=NPEPL1 PE=1 SV=3	High	0.005	3.476	2	1	1	1	523	55.8	6.87	2.43
Q9H9F9	Actin-related protein 5 OS=Homo sapiens OX=9606 GN=ACTR5 PE=1 SV=2	High	0.005	3.465	4	2	6	2	607	68.3	5.27	5.87
Q5TAQ9	DDB1- and CUL4-associated factor 8 OS=Homo sapiens OX=9606 GN=DCAF8 PE=1 SV=1	High	0.005	3.464	2	1	1	1	597	66.8	5.39	2.03
O43615	Mitochondrial import inner membrane translocase subunit TIM44 OS=Homo sapiens OX=9606 GN=TIMM44 PE=1 SV=2	High	0.005	3.464	5	2	2	2	452	51.3	8.32	3.71
O14545	TRAF-type zinc finger domain-containing protein 1 OS=Homo sapiens OX=9606 GN=TRAFD1 PE=1 SV=1	High	0.005	3.444	2	1	1	1	582	64.8	5.29	2.43
Q96SZ6	Mitochondrial tRNA methylthiotransferase CDK5RAP1 OS=Homo sapiens OX=9606 GN=CDK5RAP1 PE=1 SV=2	High	0.005	3.442	3	2	2	2	601	67.6	8.21	2.37
Q9BQT8	Mitochondrial 2-oxodicarboxylate carrier OS=Homo sapiens OX=9606 GN=SLC25A21 PE=1 SV=1	High	0.005	3.441	5	1	1	1	299	33.3	9.51	1.94
Q9NWV8	BRISC and BRCA1-A complex member 1 OS=Homo sapiens OX=9606 GN=BABAM1 PE=1 SV=1	High	0.005	3.434	7	1	1	1	329	36.5	4.64	1.71
P11532	Dystrophin OS=Homo sapiens OX=9606 GN=DMD PE=1 SV=3	High	0.005	3.416	1	3	3	2	3685	426.5	5.88	4.23
O94766	Galactosylgalactosylxylosylprotein 3-beta-glucuronosyltransferase 3 OS=Homo sapiens OX=9606 GN=B3GAT3 PE=1 SV=2	High	0.005	3.411	3	1	2	1	335	37.1	8.27	4.41
O43617	Trafficking protein particle complex subunit 3 OS=Homo sapiens OX=9606 GN=TRAPPC3 PE=1 SV=1	High	0.005	3.41	11	2	3	2	180	20.3	4.96	5.7
Q5QJE6	Deoxynucleotidyltransferase terminal-interacting protein 2 OS=Homo sapiens OX=9606 GN=DNTTIP2 PE=1 SV=2	High	0.005	3.405	2	1	1	1	756	84.4	6.16	1.85
Q14137	Ribosome biogenesis protein BOP1 OS=Homo sapiens OX=9606 GN=BOP1 PE=1 SV=2	High	0.005	3.403	1	1	1	1	746	83.6	6.19	2.43
Q9Y383	Putative RNA-binding protein Luc7-like 2 OS=Homo sapiens OX=9606 GN=LUC7L2 PE=1 SV=2	High	0.005	3.401	5	2	2	2	392	46.5	10.01	1.62
Q8N720	Zinc finger protein 655 OS=Homo sapiens OX=9606 GN=ZNF655 PE=1 SV=3	High	0.005	3.399	2	1	1	1	491	57.4	7.14	2.17
P14324	Farnesyl pyrophosphate synthase OS=Homo sapiens OX=9606 GN=FDPS PE=1 SV=4	High	0.005	3.399	10	3	3	3	419	48.2	6.15	2.36
Q96I59	Asparaginyl-tRNA synthetase OS=Homo sapiens OX=9606 GN=NARS2 PE=1 SV=3	High	0.005	3.395	3	1	1	1	477	54.1	7.24	1.87
P58012	Forkhead box protein L2 OS=Homo sapiens OX=9606 GN=FOXL2 PE=1 SV=1	High	0.005	3.394	7	2	2	2	376	38.7	9.16	1.68
P15531	Nucleoside diphosphate kinase A OS=Homo sapiens OX=9606 GN=NME1 PE=1 SV=1	High	0.005	3.377	14	2	2	2	152	17.1	6.19	2.3
Q9UL40	Zinc finger protein 346 OS=Homo sapiens OX=9606 GN=ZNF346 PE=1 SV=1	High	0.005	3.351	9	2	3	2	294	32.9	9.09	0
P78362	SRSF protein kinase 2 OS=Homo sapiens OX=9606 GN=SRPK2 PE=1 SV=3	High	0.005	3.35	3	2	2	1	688	77.5	4.97	3.47
P62495	Eukaryotic peptide chain release factor subunit 1 OS=Homo sapiens OX=9606 GN=ETF1 PE=1 SV=3	High	0.005	3.335	6	2	2	2	437	49	5.71	4.11
Q8NHM5	Lysine-specific demethylase 2B OS=Homo sapiens OX=9606 GN=KDM2B PE=1 SV=1	High	0.005	3.332	1	1	1	1	1336	152.5	8.56	2.69
Q0VF96	Cingulin-like protein 1 OS=Homo sapiens OX=9606 GN=CGNL1 PE=1 SV=2	High	0.006	3.32	2	2	2	2	1302	149	5.67	2
Q9Y2D9	Zinc finger protein 652 OS=Homo sapiens OX=9606 GN=ZNF652 PE=1 SV=3	High	0.006	3.314	4	2	2	2	606	69.7	8.65	1.7
P45973	Chromobox protein homolog 5 OS=Homo sapiens OX=9606 GN=CBX5 PE=1 SV=1	High	0.006	3.314	14	3	3	3	191	22.2	5.86	0
P98179	RNA-binding protein 3 OS=Homo sapiens OX=9606 GN=RBM3 PE=1 SV=1	High	0.006	3.304	6	1	2	1	157	17.2	8.91	0
Q8NAV1	Pre-mRNA-splicing factor 38A OS=Homo sapiens OX=9606 GN=PRPF38A PE=1 SV=1	High	0.006	3.303	6	2	2	2	312	37.5	9.96	0
Q6NUM9	All-trans-retinol 13,14-reductase OS=Homo sapiens OX=9606 GN=RETSAT PE=1 SV=2	High	0.006	3.295	2	1	1	1	610	66.8	8.28	2.33
O15427	Monocarboxylate transporter 4 OS=Homo sapiens OX=9606 GN=SLC16A3 PE=1 SV=1	High	0.006	3.27	5	2	3	2	465	49.4	7.96	3.52
Q92626	Peroxidasin homolog OS=Homo sapiens OX=9606 GN=PXDN PE=1 SV=2	High	0.006	3.257	1	1	1	1	1479	165.2	7.17	2.25
Q6RFH5	WD repeat-containing protein 74 OS=Homo sapiens OX=9606 GN=WDR74 PE=1 SV=1	High	0.006	3.248	6	2	2	2	385	42.4	8.32	4.04
Q9H4L7	SWI/SNF-related matrix-associated actin-dependent regulator of chromatin subfamily A containing DEAD/H box 1 OS=Homo sapiens OX=9606 GN=SMARCAD1 PE=1 SV=2	High	0.006	3.245	3	2	4	2	1026	117.3	5.55	2.17
O14893	Gem-associated protein 2 OS=Homo sapiens OX=9606 GN=GEMIN2 PE=1 SV=1	High	0.006	3.245	4	1	1	1	280	31.6	5.58	1.75
Q9P289	Serine/threonine-protein kinase 26 OS=Homo sapiens OX=9606 GN=STK26 PE=1 SV=2	High	0.006	3.24	6	2	2	2	416	46.5	5.29	4.48
A3KMH1	von Willebrand factor A domain-containing protein 8 OS=Homo sapiens OX=9606 GN=VWA8 PE=1 SV=2	High	0.006	3.239	1	2	2	2	1905	214.7	7.4	3.57
O75923	Dysferlin OS=Homo sapiens OX=9606 GN=DYSF PE=1 SV=1	High	0.006	3.236	1	2	2	1	2080	237.1	5.64	4.14
Q6XZF7	Dynamin-binding protein OS=Homo sapiens OX=9606 GN=DNMBP PE=1 SV=1	High	0.006	3.226	1	1	1	1	1577	177.2	5.39	2.43
A0PJW6	Transmembrane protein 223 OS=Homo sapiens OX=9606 GN=TMEM223 PE=1 SV=1	High	0.006	3.215	5	1	2	1	202	22	11.02	3.63
Q13428	Treacle protein OS=Homo sapiens OX=9606 GN=TCOF1 PE=1 SV=3	High	0.006	3.213	1	1	1	1	1488	152	9.04	2.11
Q8WVM8	Sec1 family domain-containing protein 1 OS=Homo sapiens OX=9606 GN=SCFD1 PE=1 SV=4	High	0.006	3.211	2	1	1	1	642	72.3	6.27	2.31
P02549	Spectrin alpha chain, erythrocytic 1 OS=Homo sapiens OX=9606 GN=SPTA1 PE=1 SV=5	High	0.006	3.21	0	1	1	1	2419	279.8	5.05	2.61
P62273	Small ribosomal subunit protein uS14 OS=Homo sapiens OX=9606 GN=RPS29 PE=1 SV=2	High	0.006	3.208	48	3	3	3	56	6.7	10.13	0
Q01167	Forkhead box protein K2 OS=Homo sapiens OX=9606 GN=FOXK2 PE=1 SV=3	High	0.006	3.197	1	1	1	1	660	69	9.54	1.64
O75909	Cyclin-K OS=Homo sapiens OX=9606 GN=CCNK PE=1 SV=2	High	0.006	3.195	5	2	3	2	580	64.2	8.41	5.15
P14373	Zinc finger protein RFP OS=Homo sapiens OX=9606 GN=TRIM27 PE=1 SV=1	High	0.006	3.191	2	1	1	1	513	58.5	6.21	2.73
Q5HYK3	2-methoxy-6-polyprenyl-1,4-benzoquinol methylase, mitochondrial OS=Homo sapiens OX=9606 GN=COQ5 PE=1 SV=2	High	0.006	3.185	4	1	1	1	327	37.1	6.95	2.08
Q12849	G-rich sequence factor 1 OS=Homo sapiens OX=9606 GN=GRSF1 PE=1 SV=3	High	0.007	3.181	4	1	2	1	480	53.1	6.19	0
Q86XI2	Condensin-2 complex subunit G2 OS=Homo sapiens OX=9606 GN=NCAPG2 PE=1 SV=1	High	0.007	3.177	1	2	2	2	1143	130.9	6.87	2.16
Q86XZ4	Spermatogenesis-associated serine-rich protein 2 OS=Homo sapiens OX=9606 GN=SPATS2 PE=1 SV=1	High	0.007	3.174	6	2	2	2	545	59.5	8.9	3.75
Q9Y217	Myotubularin-related protein 6 OS=Homo sapiens OX=9606 GN=MTMR6 PE=1 SV=3	High	0.007	3.171	2	1	8	1	621	71.9	7.66	18.75
Q8WVB6	Chromosome transmission fidelity protein 18 homolog OS=Homo sapiens OX=9606 GN=CHTF18 PE=1 SV=1	High	0.007	3.162	3	2	3	2	975	107.3	7.21	5.49
Q9Y618	Nuclear receptor corepressor 2 OS=Homo sapiens OX=9606 GN=NCOR2 PE=1 SV=3	High	0.007	3.16	1	2	2	2	2514	273.5	7.59	1.81
Q5VT66	Mitochondrial amidoxime-reducing component 1 OS=Homo sapiens OX=9606 GN=MTARC1 PE=1 SV=1	High	0.007	3.155	5	1	1	1	337	37.5	8.88	2.59
P35052	Glypican-1 OS=Homo sapiens OX=9606 GN=GPC1 PE=1 SV=2	High	0.007	3.152	4	2	2	2	558	61.6	7.3	1.74
O94888	UBX domain-containing protein 7 OS=Homo sapiens OX=9606 GN=UBXN7 PE=1 SV=2	High	0.007	3.148	3	1	1	1	489	54.8	5.16	2.12
O15260	Surfeit locus protein 4 OS=Homo sapiens OX=9606 GN=SURF4 PE=1 SV=3	High	0.007	3.14	11	2	4	2	269	30.4	7.78	1.96
Q9NVX2	Notchless protein homolog 1 OS=Homo sapiens OX=9606 GN=NLE1 PE=1 SV=4	High	0.008	3.124	2	1	1	1	485	53.3	7.34	0
Q9NWT1	p21-activated protein kinase-interacting protein 1 OS=Homo sapiens OX=9606 GN=PAK1IP1 PE=1 SV=2	High	0.008	3.116	7	2	2	2	392	43.9	8.91	0
P00403	Cytochrome c oxidase subunit 2 OS=Homo sapiens OX=9606 GN=MT-CO2 PE=1 SV=1	High	0.008	3.101	7	1	5	1	227	25.5	4.82	4.25
Q15005	Signal peptidase complex subunit 2 OS=Homo sapiens OX=9606 GN=SPCS2 PE=1 SV=3	High	0.008	3.092	4	1	1	1	226	25	8.47	2.42
Q8TBP6	Probable mitochondrial glutathione transporter SLC25A40 OS=Homo sapiens OX=9606 GN=SLC25A40 PE=1 SV=1	High	0.008	3.09	9	3	4	3	338	38.1	9.35	0
Q9Y3E0	Vesicle transport protein GOT1B OS=Homo sapiens OX=9606 GN=GOLT1B PE=1 SV=1	High	0.009	3.083	9	1	2	1	138	15.4	10.36	1.68
Q9H269	Vacuolar protein sorting-associated protein 16 homolog OS=Homo sapiens OX=9606 GN=VPS16 PE=1 SV=2	High	0.01	3.075	2	2	2	2	839	94.6	6.77	3.57
P61962	DDB1- and CUL4-associated factor 7 OS=Homo sapiens OX=9606 GN=DCAF7 PE=1 SV=1	High	0.01	3.074	5	1	1	1	342	38.9	5.52	0
Q9Y3I1	F-box only protein 7 OS=Homo sapiens OX=9606 GN=FBXO7 PE=1 SV=1	High	0.01	3.064	7	3	5	3	522	58.5	6.55	7.9
Q9NW07	Zinc finger protein 358 OS=Homo sapiens OX=9606 GN=ZNF358 PE=1 SV=2	Medium	0.01	3.06	4	2	2	2	568	59.3	6.6	1.71
O43678	NADH dehydrogenase [ubiquinone] 1 alpha subcomplex subunit 2 OS=Homo sapiens OX=9606 GN=NDUFA2 PE=1 SV=3	Medium	0.01	3.054	31	2	2	2	99	10.9	9.57	0
P62312	U6 snRNA-associated Sm-like protein LSm6 OS=Homo sapiens OX=9606 GN=LSM6 PE=1 SV=1	Medium	0.011	3.049	14	1	1	1	80	9.1	9.58	2.28
O14681	Etoposide-induced protein 2.4 homolog OS=Homo sapiens OX=9606 GN=EI24 PE=1 SV=4	Medium	0.011	3.044	5	2	2	2	340	38.9	9.72	1.78
Q13492	Phosphatidylinositol-binding clathrin assembly protein OS=Homo sapiens OX=9606 GN=PICALM PE=1 SV=2	Medium	0.011	3.037	5	2	2	2	652	70.7	7.9	1.98
Q9HBE1	POZ-, AT hook-, and zinc finger-containing protein 1 OS=Homo sapiens OX=9606 GN=PATZ1 PE=1 SV=1	Medium	0.011	3.03	2	1	2	1	687	74	8.35	2.78
Q9NPD3	Exosome complex component RRP41 OS=Homo sapiens OX=9606 GN=EXOSC4 PE=1 SV=3	Medium	0.011	3.024	13	2	2	2	245	26.4	6.52	0
O95243	Methyl-CpG-binding domain protein 4 OS=Homo sapiens OX=9606 GN=MBD4 PE=1 SV=1	Medium	0.011	3.02	4	1	1	1	580	66	8.82	2.19
O75683	Surfeit locus protein 6 OS=Homo sapiens OX=9606 GN=SURF6 PE=1 SV=3	Medium	0.011	3.017	8	2	2	2	361	41.4	10.64	0
Q7L8L6	FAST kinase domain-containing protein 5, mitochondrial OS=Homo sapiens OX=9606 GN=FASTKD5 PE=1 SV=1	Medium	0.011	3.011	4	2	2	2	764	86.5	8.13	2.2
Q8WYP5	Protein ELYS OS=Homo sapiens OX=9606 GN=AHCTF1 PE=1 SV=3	Medium	0.011	3.007	1	1	1	1	2266	252.3	6.6	2.32
Q8WXX5	DnaJ homolog subfamily C member 9 OS=Homo sapiens OX=9606 GN=DNAJC9 PE=1 SV=1	Medium	0.011	2.997	4	1	1	1	260	29.9	5.73	2.59
Q9UM54	Unconventional myosin-VI OS=Homo sapiens OX=9606 GN=MYO6 PE=1 SV=4	Medium	0.011	2.996	2	2	2	2	1294	149.6	8.53	2.05
Q9NX00	Transmembrane protein 160 OS=Homo sapiens OX=9606 GN=TMEM160 PE=1 SV=1	Medium	0.011	2.992	5	1	2	1	188	19.6	8.03	1.8
Q86U70	LIM domain-binding protein 1 OS=Homo sapiens OX=9606 GN=LDB1 PE=1 SV=2	Medium	0.011	2.989	7	2	2	2	411	46.5	6.96	2.11
P50336	Protoporphyrinogen oxidase OS=Homo sapiens OX=9606 GN=PPOX PE=1 SV=1	Medium	0.011	2.987	3	1	1	1	477	50.7	8.16	2.44
O95363	Phenylalanine--tRNA ligase, mitochondrial OS=Homo sapiens OX=9606 GN=FARS2 PE=1 SV=1	Medium	0.011	2.984	6	3	3	3	451	52.3	7.46	3.48
O00186	Syntaxin-binding protein 3 OS=Homo sapiens OX=9606 GN=STXBP3 PE=1 SV=2	Medium	0.013	2.968	2	1	1	1	592	67.7	7.8	2.73
O75935	Dynactin subunit 3 OS=Homo sapiens OX=9606 GN=DCTN3 PE=1 SV=1	Medium	0.013	2.967	13	2	2	2	186	21.1	5.47	3.91
O75351	Vacuolar protein sorting-associated protein 4B OS=Homo sapiens OX=9606 GN=VPS4B PE=1 SV=2	Medium	0.013	2.962	5	2	2	2	444	49.3	7.23	3.45
Q8IWJ2	GRIP and coiled-coil domain-containing protein 2 OS=Homo sapiens OX=9606 GN=GCC2 PE=1 SV=4	Medium	0.013	2.961	0	1	1	1	1684	195.8	5.14	2.08
P25789	Proteasome subunit alpha type-4 OS=Homo sapiens OX=9606 GN=PSMA4 PE=1 SV=1	Medium	0.013	2.961	7	2	2	2	261	29.5	7.72	2.3
Q9NSE2	Cytokine-inducible SH2-containing protein OS=Homo sapiens OX=9606 GN=CISH PE=1 SV=1	Medium	0.013	2.956	7	1	2	1	258	28.6	6.99	2.45
Q969Z0	FAST kinase domain-containing protein 4 OS=Homo sapiens OX=9606 GN=TBRG4 PE=1 SV=1	Medium	0.013	2.948	3	1	1	1	631	70.7	7.42	2.52
Q9NRX1	RNA-binding protein PNO1 OS=Homo sapiens OX=9606 GN=PNO1 PE=1 SV=1	Medium	0.013	2.948	6	1	1	1	252	27.9	9.73	0
O95158	Neurexophilin-4 OS=Homo sapiens OX=9606 GN=NXPH4 PE=2 SV=3	Medium	0.013	2.945	3	1	1	1	308	33	9.86	1.99
Q9H0E3	Histone deacetylase complex subunit SAP130 OS=Homo sapiens OX=9606 GN=SAP130 PE=1 SV=1	Medium	0.013	2.942	1	1	1	1	1048	110.3	9.83	1.87
P18887	DNA repair protein XRCC1 OS=Homo sapiens OX=9606 GN=XRCC1 PE=1 SV=3	Medium	0.013	2.942	2	1	1	1	633	69.5	6.28	2.09
Q9C0C7	Activating molecule in BECN1-regulated autophagy protein 1 OS=Homo sapiens OX=9606 GN=AMBRA1 PE=1 SV=2	Medium	0.013	2.94	2	1	1	1	1298	142.4	7.18	2.34
Q96IX5	ATP synthase membrane subunit K, mitochondrial OS=Homo sapiens OX=9606 GN=ATP5MK PE=1 SV=1	Medium	0.012	2.928	28	1	1	1	58	6.5	9.76	2.11
Q9NS69	Mitochondrial import receptor subunit TOM22 homolog OS=Homo sapiens OX=9606 GN=TOMM22 PE=1 SV=3	Medium	0.012	2.917	18	1	5	1	142	15.5	4.34	0
O15446	DNA-directed RNA polymerase I subunit RPA34 OS=Homo sapiens OX=9606 GN=POLR1G PE=1 SV=1	Medium	0.012	2.915	5	1	1	1	510	55	8.51	3.37
Q9BYD6	Large ribosomal subunit protein uL1m OS=Homo sapiens OX=9606 GN=MRPL1 PE=1 SV=2	Medium	0.012	2.914	7	2	2	2	325	36.9	8.78	2.1
P10155	RNA-binding protein RO60 OS=Homo sapiens OX=9606 GN=RO60 PE=1 SV=2	Medium	0.012	2.909	2	1	2	1	538	60.6	8.03	2.99
O75437	Zinc finger protein 254 OS=Homo sapiens OX=9606 GN=ZNF254 PE=2 SV=3	Medium	0.012	2.905	2	2	2	2	659	77.1	9.28	2.47
Q15006	ER membrane protein complex subunit 2 OS=Homo sapiens OX=9606 GN=EMC2 PE=1 SV=1	Medium	0.012	2.902	4	1	1	1	297	34.8	6.57	0
Q9NX63	MICOS complex subunit MIC19 OS=Homo sapiens OX=9606 GN=CHCHD3 PE=1 SV=1	Medium	0.012	2.898	4	1	2	1	227	26.1	8.28	4.23
P07195	L-lactate dehydrogenase B chain OS=Homo sapiens OX=9606 GN=LDHB PE=1 SV=2	Medium	0.012	2.896	7	2	2	1	334	36.6	6.05	0
P57772	Selenocysteine-specific elongation factor OS=Homo sapiens OX=9606 GN=EEFSEC PE=1 SV=4	Medium	0.012	2.895	5	2	2	2	596	65.3	8.35	0
Q96T52	Mitochondrial inner membrane protease subunit 2 OS=Homo sapiens OX=9606 GN=IMMP2L PE=1 SV=1	Medium	0.012	2.892	6	1	2	1	175	19.7	9.36	4.32
P30566	Adenylosuccinate lyase OS=Homo sapiens OX=9606 GN=ADSL PE=1 SV=2	Medium	0.012	2.892	5	2	2	2	484	54.9	7.11	3.59
Q8IWA4	Mitofusin-1 OS=Homo sapiens OX=9606 GN=MFN1 PE=1 SV=3	Medium	0.012	2.89	2	1	3	1	741	84.1	6.33	4.98
Q3KQU3	MAP7 domain-containing protein 1 OS=Homo sapiens OX=9606 GN=MAP7D1 PE=1 SV=1	Medium	0.012	2.878	2	1	2	1	841	92.8	10.11	2.74
P17655	Calpain-2 catalytic subunit OS=Homo sapiens OX=9606 GN=CAPN2 PE=1 SV=6	Medium	0.012	2.876	2	1	1	1	700	79.9	4.98	0
O43852	Calumenin OS=Homo sapiens OX=9606 GN=CALU PE=1 SV=2	Medium	0.012	2.872	6	2	2	2	315	37.1	4.64	1.75
Q8TEW0	Partitioning defective 3 homolog OS=Homo sapiens OX=9606 GN=PARD3 PE=1 SV=2	Medium	0.012	2.872	3	2	2	2	1356	151.3	7.68	1.93
O43264	Centromere/kinetochore protein zw10 homolog OS=Homo sapiens OX=9606 GN=ZW10 PE=1 SV=3	Medium	0.014	2.835	1	1	1	1	779	88.8	6.27	0
P21964	Catechol O-methyltransferase OS=Homo sapiens OX=9606 GN=COMT PE=1 SV=2	Medium	0.014	2.834	4	1	2	1	271	30	5.47	4.47
Q9HC07	Putative divalent cation/proton antiporter TMEM165 OS=Homo sapiens OX=9606 GN=TMEM165 PE=1 SV=1	Medium	0.014	2.831	9	1	1	1	324	34.9	7.02	0
Q13415	Origin recognition complex subunit 1 OS=Homo sapiens OX=9606 GN=ORC1 PE=1 SV=2	Medium	0.014	2.82	2	2	2	2	861	97.3	9.22	2.33
Q9NS73	MAP3K12-binding inhibitory protein 1 OS=Homo sapiens OX=9606 GN=MBIP PE=1 SV=2	Medium	0.014	2.818	6	2	2	2	344	39.3	7.24	2.26
Q9BTT4	Mediator of RNA polymerase II transcription subunit 10 OS=Homo sapiens OX=9606 GN=MED10 PE=1 SV=1	Medium	0.014	2.817	14	2	3	2	135	15.7	6.19	0
Q9NWT8	Small ribosomal subunit protein mS38 OS=Homo sapiens OX=9606 GN=AURKAIP1 PE=1 SV=1	Medium	0.014	2.816	7	1	1	1	199	22.3	10.76	2.15
Q9Y282	Endoplasmic reticulum-Golgi intermediate compartment protein 3 OS=Homo sapiens OX=9606 GN=ERGIC3 PE=1 SV=1	Medium	0.014	2.815	4	2	2	2	383	43.2	6.06	1.94
Q96N67	Dedicator of cytokinesis protein 7 OS=Homo sapiens OX=9606 GN=DOCK7 PE=1 SV=4	Medium	0.014	2.812	1	1	1	1	2140	242.4	6.8	2.19
Q96D31	Calcium release-activated calcium channel protein 1 OS=Homo sapiens OX=9606 GN=ORAI1 PE=1 SV=2	Medium	0.014	2.803	6	1	2	1	301	32.6	8.32	4.44
Q9NUI1	Peroxisomal 2,4-dienoyl-CoA reductase [(3E)-enoyl-CoA-producing] OS=Homo sapiens OX=9606 GN=DECR2 PE=1 SV=1	Medium	0.014	2.8	5	1	1	1	292	30.8	9.22	1.64
Q15697	Zinc finger protein 174 OS=Homo sapiens OX=9606 GN=ZNF174 PE=1 SV=1	Medium	0.014	2.793	8	2	2	2	407	46.4	9.58	4.31
Q92615	La-related protein 4B OS=Homo sapiens OX=9606 GN=LARP4B PE=1 SV=3	Medium	0.014	2.789	2	2	2	1	738	80.5	6.92	0
Q99623	Prohibitin-2 OS=Homo sapiens OX=9606 GN=PHB2 PE=1 SV=2	Medium	0.014	2.774	8	2	2	2	299	33.3	9.83	4.37
Q9Y5Z7	Host cell factor 2 OS=Homo sapiens OX=9606 GN=HCFC2 PE=1 SV=1	Medium	0.014	2.773	3	2	2	2	792	86.7	8.48	0
[truncated: 1,389 more rows]
