# Supplementary material for: Multiple structures of RNA polymerase II isolated from human nuclei by ChIP-CryoEM analysis
Source: Nat Commun. 2025 May 28;16:4724. doi: 10.1038/s41467-025-59580-x (PMC12119854; doi:10.1038/s41467-025-59580-x)
Supplement: Supplementary file 6 — Source Data [file 41467_2025_59580_MOESM6_ESM.zip]

Archive with 3 entries (2 files):
- Source Data/
- Source Data/Kujirai_SD_Fig1.jpg
- __MACOSX/Source Data/._Kujirai_SD_Fig1.jpg
